# Supplementary material for: Glucose dysregulation in antipsychotic-naive first-episode psychosis: in silico exploration of gene expression signatures
Source: Transl Psychiatry. 2024 Jan 10;14:19. doi: 10.1038/s41398-023-02716-8 (PMC10781725; doi:10.1038/s41398-023-02716-8)
Supplement: Supplementary file 2 — Table S5 [file 41398_2023_2716_MOESM2_ESM.xlsx]

## Sheet: Table S5
Table S5. Meta-analysis of antipsychotic-naïve first episode psychosis and early dysglycemia datasets to identify common differentially expressed genes. FEP.ConStat and T2D.ConStat demonstrate results of the signal homogeneity assessment.
	Genes	FEP.p	FEP.avg_lfc	T2D.p	T2D.avg_lfc	meta.p	meta.q	weight11	weight.FEP	weight.T2D	FEP.ConStat	T2D.ConStat	keep	FEP.T2D.concordant	meta.p <0.05	direction.avg_lfc
ACSL1	ACSL1	0.0170911	0.209762	0.106744	0.2521	0.0290595	0.142419	TRUE	1	1	Csig	Csig	TRUE	TRUE	TRUE	UP
AHNAK	AHNAK	0.00852825	0.25653	0.0211082	0.885575	0.00402254	0.0554791	TRUE	1	1	Csig	Csig	TRUE	TRUE	TRUE	UP
AKT1	AKT1	0.0160114	-0.139521	0.065824	-1.15854	0.0183918	0.113227	TRUE	1	1	Csig	C	TRUE	TRUE	TRUE	DOWN
APRT	APRT	0.00929455	-0.128836	0.0170878	-0.231803	0.00360415	0.0542988	TRUE	1	1	Csig	Csig	TRUE	TRUE	TRUE	DOWN
ASCC2	ASCC2	0.0100755	-0.309545	0.112347	-0.330463	0.0195288	0.115505	TRUE	1	1	Csig	Csig	TRUE	TRUE	TRUE	DOWN
ATP5D	ATP5D	0.00387082	-0.341208	0.107692	-0.200379	0.00834799	0.0767572	TRUE	1	1	C	Csig	TRUE	TRUE	TRUE	DOWN
AZIN1	AZIN1	0.0141566	0.26987	0.009463	0.980888	0.00310335	0.0511806	TRUE	1	1	C	Csig	TRUE	TRUE	TRUE	UP
BANF1	BANF1	0.0373878	-0.111999	0.0622974	-0.35842	0.0355627	0.155906	TRUE	1	1	C	Csig	TRUE	TRUE	TRUE	DOWN
BSCL2	BSCL2	0.0220887	-0.199156	0.0603563	-0.522681	0.0223948	0.124791	TRUE	1	1	Csig	Csig	TRUE	TRUE	TRUE	DOWN
BTAF1	BTAF1	0.0382536	0.207752	0.0715145	0.189065	0.0405804	0.165816	TRUE	1	1	Csig	Csig	TRUE	TRUE	TRUE	UP
C12ORF10	C12ORF10	0.0365402	-0.149528	0.0678111	-0.235354	0.0374204	0.159999	TRUE	1	1	C	Csig	TRUE	TRUE	TRUE	DOWN
C19ORF22	C19ORF22	0.0395095	-0.239728	0.00788143	-0.212438	0.00648625	0.0682813	TRUE	1	1	C	Csig	TRUE	TRUE	TRUE	DOWN
C20ORF108	C20ORF108	0.00475029	0.394696	0.102315	0.448404	0.00952799	0.080923	TRUE	1	1	Csig	Csig	TRUE	TRUE	TRUE	UP
C9ORF78	C9ORF78	0.0187173	0.338135	0.0685546	0.331406	0.021691	0.122483	TRUE	1	1	Csig	Csig	TRUE	TRUE	TRUE	UP
CARD11	CARD11	0.0200532	-0.0889319	0.0541109	-0.572214	0.0188477	0.114296	TRUE	1	1	Csig	Csig	TRUE	TRUE	TRUE	DOWN
CD37	CD37	0.0108827	-0.208544	0.0393635	-0.543084	0.00854668	0.0776676	TRUE	1	1	C	Csig	TRUE	TRUE	TRUE	DOWN
CDIPT	CDIPT	0.00645454	-0.156355	0.0816045	-0.152087	0.0102094	0.0838955	TRUE	1	1	C	Csig	TRUE	TRUE	TRUE	DOWN
CHST7	CHST7	0.00157443	-0.622751	0.0461713	-0.882043	0.00180784	0.0388623	TRUE	1	1	Csig	Csig	TRUE	TRUE	TRUE	DOWN
CLIP1	CLIP1	0.0161616	0.112654	0.0879626	0.366091	0.0236258	0.126968	TRUE	1	1	C	Csig	TRUE	TRUE	TRUE	UP
CLPTM1	CLPTM1	0.0126066	-0.161985	0.0133025	-0.245059	0.00378026	0.0543076	TRUE	1	1	Csig	Csig	TRUE	TRUE	TRUE	DOWN
CLSTN1	CLSTN1	0.0421962	-0.193687	0.0217439	-0.234318	0.0163657	0.106562	TRUE	1	1	Csig	Csig	TRUE	TRUE	TRUE	DOWN
CNOT8	CNOT8	0.0367203	0.176233	0.00644037	0.352621	0.00510586	0.0628243	TRUE	1	1	Csig	Csig	TRUE	TRUE	TRUE	UP
COPE	COPE	0.105953	-0.228687	0.0238323	-0.328215	0.0380056	0.161175	TRUE	1	1	C	Csig	TRUE	TRUE	TRUE	DOWN
CORO1B	CORO1B	0.0753168	-0.147776	0.0399326	-0.334755	0.0438288	0.174021	TRUE	1	1	Csig	Csig	TRUE	TRUE	TRUE	DOWN
COX4I1	COX4I1	0.0351031	-0.09029	0.0212998	-0.578689	0.0137645	0.0984033	TRUE	1	1	Csig	Csig	TRUE	TRUE	TRUE	DOWN
CRLF3	CRLF3	0.0551047	0.159294	0.0473256	0.270585	0.0390238	0.162834	TRUE	1	1	Csig	C	TRUE	TRUE	TRUE	UP
CSNK2A1	CSNK2A1	0.0733426	-0.38496	0.0141362	-0.208563	0.0181398	0.112968	TRUE	1	1	Csig	Csig	TRUE	TRUE	TRUE	DOWN
CSNK2B	CSNK2B	0.0432626	-0.148375	0.0105065	-0.435548	0.00899439	0.0786309	TRUE	1	1	C	Csig	TRUE	TRUE	TRUE	DOWN
CUEDC2	CUEDC2	0.0284261	-0.109955	0.0101226	-0.283365	0.00605646	0.0670306	TRUE	1	1	C	Csig	TRUE	TRUE	TRUE	DOWN
CUL4A	CUL4A	0.00388937	0.269256	0.00129655	0.403272	0.000163192	0.0127816	TRUE	1	1	Csig	Csig	TRUE	TRUE	TRUE	UP
DCP2	DCP2	0.0285329	0.195185	0.0355103	0.032145	0.0177923	0.111812	TRUE	1	1	C	Csig	TRUE	TRUE	TRUE	UP
DGCR6	DGCR6	0.00194949	-0.128191	0.0163168	-0.311968	0.000864985	0.0255285	TRUE	1	1	C	Csig	TRUE	TRUE	TRUE	DOWN
DNAJB1	DNAJB1	0.0699741	-0.099008	0.0173679	-0.699755	0.0207275	0.119866	TRUE	1	1	C	Csig	TRUE	TRUE	TRUE	DOWN
DNAJC4	DNAJC4	0.00467743	-0.179866	0.044393	-0.264653	0.00455779	0.0583313	TRUE	1	1	C	Csig	TRUE	TRUE	TRUE	DOWN
DNAL4	DNAL4	0.129594	-0.0687161	0.0185687	-0.411575	0.0365309	0.158407	TRUE	1	1	C	Csig	TRUE	TRUE	TRUE	DOWN
DNM2	DNM2	0.0420847	-0.167374	0.074436	-0.315451	0.0452978	0.176713	TRUE	1	1	Csig	Csig	TRUE	TRUE	TRUE	DOWN
ECH1	ECH1	0.0601963	-0.121732	0.0351849	-0.289073	0.032879	0.151473	TRUE	1	1	Csig	Csig	TRUE	TRUE	TRUE	DOWN
EDF1	EDF1	0.054294	-0.0702777	0.039896	-0.299995	0.0334951	0.153086	TRUE	1	1	C	Csig	TRUE	TRUE	TRUE	DOWN
EEF2	EEF2	0.0789042	-0.110445	0.0413537	-0.663459	0.0468157	0.180154	TRUE	1	1	C	Csig	TRUE	TRUE	TRUE	DOWN
EIF4G2	EIF4G2	0.0214569	0.0862106	0.12413	1.97427	0.0397031	0.163864	TRUE	1	1	C	Csig	TRUE	TRUE	TRUE	UP
EMD	EMD	0.0217744	-0.118959	0.00650838	-0.621785	0.00326079	0.0517502	TRUE	1	1	C	Csig	TRUE	TRUE	TRUE	DOWN
F13A1	F13A1	0.0417455	0.013228	0.016678	0.623755	0.0129559	0.0957662	TRUE	1	1	Csig	Csig	TRUE	TRUE	TRUE	UP
FAM100B	FAM100B	0.0296748	-0.100414	0.115387	-0.120334	0.0486744	0.182134	TRUE	1	1	Csig	Csig	TRUE	TRUE	TRUE	DOWN
FAM89B	FAM89B	0.00249352	-0.230298	0.00928892	-0.242976	0.000650513	0.0216648	TRUE	1	1	C	Csig	TRUE	TRUE	TRUE	DOWN
FAM8A1	FAM8A1	0.069596	0.206985	0.0498503	0.200212	0.0491938	0.183199	TRUE	1	1	Csig	C	TRUE	TRUE	TRUE	DOWN
FASN	FASN	0.0139241	-0.117497	0.061193	-0.190364	0.0153744	0.104633	TRUE	1	1	Csig	Csig	TRUE	TRUE	TRUE	DOWN
FCN1	FCN1	0.0781651	-0.367867	0.0186586	-0.673063	0.0241341	0.128812	TRUE	1	1	Csig	Csig	TRUE	TRUE	TRUE	DOWN
FEM1C	FEM1C	0.00359611	0.329865	0.0603256	0.540262	0.00473547	0.059759	TRUE	1	1	C	Csig	TRUE	TRUE	TRUE	UP
FLT3LG	FLT3LG	1.09e-05	-0.220025	0.0396096	-0.297707	1.71e-05	0.00354568	TRUE	1	1	Csig	Csig	TRUE	TRUE	TRUE	DOWN
FOS	FOS	0.0996188	-0.341796	0.00613683	-1.8318	0.0115977	0.0903749	TRUE	1	1	Csig	Csig	TRUE	TRUE	TRUE	DOWN
FYTTD1	FYTTD1	0.00295117	0.176551	0.0074996	0.284566	0.000624425	0.0215638	TRUE	1	1	C	Csig	TRUE	TRUE	TRUE	UP
GALC	GALC	0.00139885	0.186703	0.029139	0.566861	0.00107989	0.0288646	TRUE	1	1	Csig	C	TRUE	TRUE	TRUE	UP
GPR137	GPR137	0.0144911	-0.180387	0.0934926	-0.34752	0.0226973	0.124791	TRUE	1	1	C	Csig	TRUE	TRUE	TRUE	DOWN
HCFC1R1	HCFC1R1	0.0184964	-0.138502	0.000353329	-0.339006	0.000206726	0.0134914	TRUE	1	1	Csig	Csig	TRUE	TRUE	TRUE	DOWN
HLA-C	HLA-C	0.0623712	-0.214178	0.00661124	-3.93044	0.0082701	0.0767553	TRUE	1	1	Csig	Csig	TRUE	TRUE	TRUE	DOWN
IFIT3	IFIT3	1.14e-05	0.734529	0.00569001	0.554332	2.92e-06	0.00135092	TRUE	1	1	Csig	Csig	TRUE	TRUE	TRUE	UP
IFITM2	IFITM2	0.0696637	-0.350411	0.0167129	-0.476744	0.0199958	0.116717	TRUE	1	1	Csig	Csig	TRUE	TRUE	TRUE	DOWN
IL10	IL10	0.0236086	-0.214244	0.101323	-0.150232	0.0363523	0.158407	TRUE	1	1	Csig	Csig	TRUE	TRUE	TRUE	DOWN
KATNB1	KATNB1	0.0249489	-0.122251	0.0988588	-0.38859	0.0372788	0.159999	TRUE	1	1	C	Csig	TRUE	TRUE	TRUE	DOWN
LCN2	LCN2	0.00115829	0.819009	0.0041792	1.0059	0.000157213	0.0127816	TRUE	1	1	Csig	Csig	TRUE	TRUE	TRUE	UP
LYST	LYST	0.00930477	0.239859	0.00806424	0.32996	0.00185944	0.0390777	TRUE	1	1	Csig	Csig	TRUE	TRUE	TRUE	UP
MED25	MED25	0.00205382	-0.322359	0.0048213	-0.20501	0.000301684	0.014327	TRUE	1	1	C	Csig	TRUE	TRUE	TRUE	DOWN
MORF4L1	MORF4L1	0.0694908	0.149246	0.00211356	0.369615	0.00336486	0.0524413	TRUE	1	1	Csig	Csig	TRUE	TRUE	TRUE	UP
MOSPD3	MOSPD3	0.00536903	-0.478327	0.0101206	-0.24457	0.00139564	0.0328685	TRUE	1	1	C	Csig	TRUE	TRUE	TRUE	DOWN
MSRB2	MSRB2	0.126491	-0.325856	0.0142612	-0.780786	0.0287892	0.141539	TRUE	1	1	Csig	Csig	TRUE	TRUE	TRUE	DOWN
MTMR6	MTMR6	0.0589158	0.258722	0.00408791	0.315868	0.00518764	0.0629178	TRUE	1	1	C	Csig	TRUE	TRUE	TRUE	UP
NFE2L2	NFE2L2	0.0474031	0.0950815	0.0434224	0.637442	0.0321114	0.149329	TRUE	1	1	Csig	Csig	TRUE	TRUE	TRUE	UP
NHP2L1	NHP2L1	0.0743326	-0.0542338	0.0149638	-0.294365	0.0192438	0.114965	TRUE	1	1	C	Csig	TRUE	TRUE	TRUE	DOWN
NISCH	NISCH	0.0673776	-0.139176	0.00670825	-0.558099	0.0089509	0.0786309	TRUE	1	1	Csig	Csig	TRUE	TRUE	TRUE	DOWN
NKTR	NKTR	0.0977654	0.125154	0.0168051	0.466837	0.0266438	0.135039	TRUE	1	1	Csig	Csig	TRUE	TRUE	TRUE	UP
NSMAF	NSMAF	0.000149669	0.153794	0.00597647	0.394825	3.34e-05	0.00650072	TRUE	1	1	C	Csig	TRUE	TRUE	TRUE	UP
NSMCE1	NSMCE1	0.082057	-0.077442	0.0165885	-0.925067	0.0227865	0.124791	TRUE	1	1	C	Csig	TRUE	TRUE	TRUE	DOWN
OBFC2A	OBFC2A	0.00873626	0.25982	0.11466	0.214121	0.017622	0.111642	TRUE	1	1	Csig	Csig	TRUE	TRUE	TRUE	UP
OCIAD2	OCIAD2	0.00249342	0.00846339	0.0673275	0.583222	0.00378376	0.0543076	TRUE	1	1	Csig	Csig	TRUE	TRUE	TRUE	UP
OGT	OGT	0.0411297	0.149637	0.0208846	0.405321	0.0154799	0.104756	TRUE	1	1	Csig	Csig	TRUE	TRUE	TRUE	UP
PARP10	PARP10	0.0216292	-0.135288	0.0898042	-0.751163	0.030607	0.145984	TRUE	1	1	C	Csig	TRUE	TRUE	TRUE	DOWN
PELI1	PELI1	0.0274313	0.249694	0.042385	0.612437	0.0199726	0.116717	TRUE	1	1	Csig	Csig	TRUE	TRUE	TRUE	UP
PEX16	PEX16	0.0222004	-0.120353	0.0199878	-0.236361	0.00881003	0.0786309	TRUE	1	1	Csig	Csig	TRUE	TRUE	TRUE	DOWN
PIAS4	PIAS4	0.0408763	-0.170316	0.0231618	-0.266236	0.0168046	0.108	TRUE	1	1	Csig	Csig	TRUE	TRUE	TRUE	DOWN
PIK3AP1	PIK3AP1	0.0727319	0.168076	0.0298994	0.289841	0.0336041	0.153358	TRUE	1	1	Csig	Csig	TRUE	TRUE	TRUE	UP
PITPNM1	PITPNM1	0.0204256	-0.152856	0.0789222	-0.194911	0.0262271	0.134016	TRUE	1	1	C	Csig	TRUE	TRUE	TRUE	DOWN
PPIL3	PPIL3	0.0646588	0.214663	0.0143059	0.465142	0.0164783	0.106562	TRUE	1	1	Csig	Csig	TRUE	TRUE	TRUE	UP
PPP1CC	PPP1CC	0.0599444	0.134283	0.029166	0.281458	0.0280527	0.139015	TRUE	1	1	Csig	Csig	TRUE	TRUE	TRUE	UP
PRCP	PRCP	0.0292593	0.0821951	0.0894088	0.257658	0.039124	0.163034	TRUE	1	1	Csig	Csig	TRUE	TRUE	TRUE	UP
PSIP1	PSIP1	0.0410758	0.258615	0.00389121	0.390799	0.00362429	0.0543076	TRUE	1	1	Csig	Csig	TRUE	TRUE	TRUE	UP
PSME3	PSME3	0.0370007	-0.148529	0.00512952	-0.449954	0.00421325	0.0563635	TRUE	1	1	Csig	Csig	TRUE	TRUE	TRUE	DOWN
PSTPIP1	PSTPIP1	0.00448457	-0.0531321	0.109275	-0.18576	0.0095958	0.0812775	TRUE	1	1	Csig	C	TRUE	TRUE	TRUE	DOWN
PTPN12	PTPN12	0.0114785	0.257862	0.00120609	0.558604	0.000408795	0.0173183	TRUE	1	1	Csig	Csig	TRUE	TRUE	TRUE	UP
PTPN7	PTPN7	0.0607438	-0.203455	0.0518823	-0.198558	0.0455189	0.177353	TRUE	1	1	Csig	Csig	TRUE	TRUE	TRUE	DOWN
RANBP3	RANBP3	0.0126677	-0.139355	0.0628414	-0.150938	0.0145153	0.101445	TRUE	1	1	C	Csig	TRUE	TRUE	TRUE	DOWN
RAP2C	RAP2C	0.117377	0.205284	0.0215547	0.211118	0.0380664	0.161213	TRUE	1	1	C	Csig	TRUE	TRUE	TRUE	UP
RARRES3	RARRES3	0.0137604	-0.0578231	0.0818374	-0.453455	0.0194443	0.115224	TRUE	1	1	C	Csig	TRUE	TRUE	TRUE	DOWN
RASA1	RASA1	0.0238558	0.2396	0.115772	0.178346	0.0408963	0.165982	TRUE	1	1	C	Csig	TRUE	TRUE	TRUE	UP
RBM14	RBM14	0.0496831	-0.159691	0.00118627	-1.07875	0.00150035	0.0338883	TRUE	1	1	Csig	Csig	TRUE	TRUE	TRUE	DOWN
RBX1	RBX1	0.0103776	0.266053	0.0530509	0.255127	0.010604	0.0862993	TRUE	1	1	Csig	Csig	TRUE	TRUE	TRUE	UP
RENBP	RENBP	0.114697	-0.257508	0.0290865	-0.340742	0.047662	0.181122	TRUE	1	1	Csig	Csig	TRUE	TRUE	TRUE	DOWN
RFNG	RFNG	0.0255483	-0.169918	0.00460081	-0.234416	0.00276568	0.0483175	TRUE	1	1	C	Csig	TRUE	TRUE	TRUE	DOWN
RHBDD2	RHBDD2	0.00412834	-0.199454	0.00188443	-0.409941	0.000242278	0.0142475	TRUE	1	1	C	Csig	TRUE	TRUE	TRUE	DOWN
RNASEL	RNASEL	0.0266278	0.102641	0.00641998	0.371794	0.00384445	0.0543076	TRUE	1	1	Csig	Csig	TRUE	TRUE	TRUE	UP
RNMT	RNMT	0.0226584	-0.0242659	0.0761712	-0.363235	0.0277543	0.138045	TRUE	1	1	Csig	Csig	TRUE	TRUE	TRUE	DOWN
RPL27	RPL27	0.0660975	0.0504844	0.0224404	0.159734	0.0244749	0.129302	TRUE	1	1	Csig	Csig	TRUE	TRUE	TRUE	UP
RPS10	RPS10	0.0358318	0.0871413	0.0851103	0.270991	0.0443246	0.175018	TRUE	1	1	Csig	Csig	TRUE	TRUE	TRUE	UP
RUSC1	RUSC1	0.020793	-0.149511	0.119527	-0.208357	0.0375134	0.160177	TRUE	1	1	Csig	C	TRUE	TRUE	TRUE	DOWN
SCAMP1	SCAMP1	0.0745509	0.218273	0.0109549	2.5505	0.0148333	0.102122	TRUE	1	1	C	Csig	TRUE	TRUE	TRUE	UP
SCYL2	SCYL2	0.0972027	0.148855	0.0341405	0.19247	0.0474589	0.180622	TRUE	1	1	Csig	Csig	TRUE	TRUE	TRUE	UP
SDF2L1	SDF2L1	0.00105691	-0.418518	0.0891267	-0.543493	0.00227449	0.04431	TRUE	1	1	Csig	Csig	TRUE	TRUE	TRUE	DOWN
SEMA4B	SEMA4B	0.0112816	-0.258797	0.0920429	-0.38849	0.0181634	0.112968	TRUE	1	1	Csig	Csig	TRUE	TRUE	TRUE	DOWN
SERTAD1	SERTAD1	0.0426861	-0.196744	0.00333518	-0.738878	0.00327392	0.0517502	TRUE	1	1	Csig	Csig	TRUE	TRUE	TRUE	DOWN
SF3A2	SF3A2	0.0359333	-0.190713	0.0789841	-0.301792	0.0418139	0.168173	TRUE	1	1	C	Csig	TRUE	TRUE	TRUE	DOWN
SH2D3C	SH2D3C	0.00853463	-0.186616	0.00059659	-1.14288	0.000164637	0.0127816	TRUE	1	1	Csig	Csig	TRUE	TRUE	TRUE	DOWN
SIPA1L3	SIPA1L3	0.0129732	-0.51441	0.00712908	-0.292131	0.00223791	0.044149	TRUE	1	1	C	Csig	TRUE	TRUE	TRUE	DOWN
SKAP2	SKAP2	0.0620027	0.125737	0.00380867	1.01327	0.00509938	0.0628243	TRUE	1	1	Csig	Csig	TRUE	TRUE	TRUE	UP
SKP2	SKP2	0.00393995	0.125396	0.0294542	0.0653565	0.00273464	0.0481575	TRUE	1	1	Csig	Csig	TRUE	TRUE	TRUE	UP
SLC35A4	SLC35A4	0.00346395	-0.21955	0.0786306	-0.307211	0.00577417	0.065927	TRUE	1	1	C	Csig	TRUE	TRUE	TRUE	DOWN
SLC39A3	SLC39A3	0.0135863	-0.171333	0.0116967	-0.890236	0.00360599	0.0542988	TRUE	1	1	C	Csig	TRUE	TRUE	TRUE	DOWN
SMU1	SMU1	0.0158727	-0.435808	0.0211911	-0.113694	0.00693477	0.0692944	TRUE	1	1	Csig	Csig	TRUE	TRUE	TRUE	DOWN
SNCA	SNCA	0.00184571	0.291965	0.00438969	0.879312	0.000251399	0.0142475	TRUE	1	1	Csig	Csig	TRUE	TRUE	TRUE	UP
SNX10	SNX10	0.0650296	0.238612	0.00698678	0.380147	0.00899116	0.0786309	TRUE	1	1	Csig	Csig	TRUE	TRUE	TRUE	UP
SNX14	SNX14	0.0516665	0.227981	0.0010352	0.245472	0.00137612	0.0328685	TRUE	1	1	C	Csig	TRUE	TRUE	TRUE	UP
SSU72	SSU72	0.0152915	-0.130031	0.0491115	-0.407864	0.013816	0.0985454	TRUE	1	1	Csig	Csig	TRUE	TRUE	TRUE	DOWN
STX10	STX10	0.054996	-0.328719	0.0455529	-0.369526	0.0377599	0.160351	TRUE	1	1	C	Csig	TRUE	TRUE	TRUE	DOWN
TCTA	TCTA	0.0354393	-0.289169	0.023241	-0.135988	0.0149399	0.102122	TRUE	1	1	Csig	Csig	TRUE	TRUE	TRUE	DOWN
TM2D1	TM2D1	0.0174094	0.146921	0.0308565	0.324971	0.0103832	0.0849464	TRUE	1	1	Csig	Csig	TRUE	TRUE	TRUE	UP
TMC6	TMC6	0.0271349	-0.169701	0.0513984	-0.386917	0.0232527	0.125495	TRUE	1	1	C	C	TRUE	TRUE	TRUE	DOWN
TMED7	TMED7	0.104086	0.203667	0.00322941	0.299758	0.00693081	0.0692944	TRUE	1	1	Csig	Csig	TRUE	TRUE	TRUE	UP
TRIM26	TRIM26	0.119517	-0.178055	0.0132917	-0.248647	0.0259101	0.133491	TRUE	1	1	C	C	TRUE	TRUE	TRUE	DOWN
TRPV2	TRPV2	0.0723876	-0.138504	0.0225603	-0.601624	0.0265109	0.134618	TRUE	1	1	C	Csig	TRUE	TRUE	TRUE	DOWN
UBE4A	UBE4A	0.0236284	0.139716	0.0798861	0.23183	0.0298903	0.144447	TRUE	1	1	Csig	Csig	TRUE	TRUE	TRUE	UP
UBLCP1	UBLCP1	0.0231503	0.209863	0.00812117	0.500118	0.00417849	0.0563398	TRUE	1	1	Csig	Csig	TRUE	TRUE	TRUE	UP
USP38	USP38	0.00406279	0.209663	0.00896771	0.369664	0.000976791	0.0269439	TRUE	1	1	C	Csig	TRUE	TRUE	TRUE	UP
USP42	USP42	0.048294	0.169227	0.046405	0.500627	0.0344498	0.154372	TRUE	1	1	Csig	Csig	TRUE	TRUE	TRUE	UP
USP8	USP8	0.0753032	0.157697	0.000350462	0.247975	0.000731516	0.0232074	TRUE	1	1	C	Csig	TRUE	TRUE	TRUE	UP
XAB2	XAB2	0.0108044	-0.16986	0.0898224	-0.184556	0.0171584	0.109821	TRUE	1	1	C	Csig	TRUE	TRUE	TRUE	DOWN
YIPF3	YIPF3	0.0111049	0.0710408	0.0237343	0.199374	0.00561143	0.0655088	TRUE	1	1	Csig	C	TRUE	TRUE	TRUE	UP
YWHAG	YWHAG	0.0309692	0.0929062	0.00535158	0.291392	0.0037414	0.0543076	TRUE	1	1	Csig	Csig	TRUE	TRUE	TRUE	UP
ZBED5	ZBED5	0.0829692	0.182207	0.0408125	0.250522	0.0482386	0.182007	TRUE	1	1	Csig	Csig	TRUE	TRUE	TRUE	UP
ZNF217	ZNF217	0.0162696	0.239547	0.0481898	0.478902	0.0143294	0.10052	TRUE	1	1	Csig	C	TRUE	TRUE	TRUE	UP
ACADVL	ACADVL	0.0749474	-0.0914764	0.0302496	2.58049	0.0347798	0.15506	TRUE	1	1	Csig	Csig	TRUE	FALSE
AKAP13	AKAP13	0.0772914	-0.0621529	0.0313257	1.08082	0.036716	0.158407	TRUE	1	1	Csig	Csig	TRUE	FALSE
ARHGAP9	ARHGAP9	0.0769357	-0.205067	0.0237885	0.756765	0.029136	0.14257	TRUE	1	1	Csig	Csig	TRUE	FALSE
ARHGEF3	ARHGEF3	0.128793	0.0364509	0.0167621	-0.83356	0.0334022	0.153086	TRUE	1	1	Csig	Csig	TRUE	FALSE
ARPC1B	ARPC1B	0.143849	-0.3688	0.0188959	1.43414	0.040368	0.165344	TRUE	1	1	Csig	Csig	TRUE	FALSE
BCLAF1	BCLAF1	0.139087	0.134019	0.0192539	-0.60578	0.0398797	0.164074	TRUE	1	1	Csig	Csig	TRUE	FALSE
BLVRB	BLVRB	0.0971974	-0.237305	0.0201346	0.599625	0.0307977	0.146145	TRUE	1	1	C	Csig	TRUE	FALSE
C5ORF28	C5ORF28	0.0145841	-0.121483	0.027072	1.05904	0.00796575	0.0745623	TRUE	1	1	Csig	Csig	TRUE	FALSE
C9ORF72	C9ORF72	0.0242374	0.339464	0.0125983	-0.446606	0.00637694	0.0682813	TRUE	1	1	C	Csig	TRUE	FALSE
CANX	CANX	0.0149178	0.128807	0.0481108	-0.526067	0.0132946	0.0963706	TRUE	1	1	Csig	Csig	TRUE	FALSE
CCDC90B	CCDC90B	0.000223466	0.083549	0.0166416	-0.436671	0.000123551	0.0111973	TRUE	1	1	Csig	Csig	TRUE	FALSE
CCR6	CCR6	0.0322987	-0.0231506	0.0724619	0.301448	0.0357044	0.156088	TRUE	1	1	Csig	Csig	TRUE	FALSE
CGGBP1	CGGBP1	0.0437467	0.219857	0.0462455	-0.203083	0.0316555	0.147931	TRUE	1	1	Csig	Csig	TRUE	FALSE
CHMP1B	CHMP1B	0.0180741	0.199369	0.00312187	-0.688994	0.00144329	0.033301	TRUE	1	1	Csig	Csig	TRUE	FALSE
CLDND1	CLDND1	0.0141869	0.268957	0.0329359	-0.648586	0.00921069	0.0795347	TRUE	1	1	C	Csig	TRUE	FALSE
CNN2	CNN2	0.0571258	-0.137656	0.0366791	2.51428	0.0325877	0.150829	TRUE	1	1	Csig	Csig	TRUE	FALSE
CSNK1D	CSNK1D	0.0468116	-0.104616	0.0328777	0.522671	0.0252376	0.131768	TRUE	1	1	Csig	Csig	TRUE	FALSE
CTBP1	CTBP1	0.012118	-0.160256	0.0745615	2.91472	0.0161551	0.106562	TRUE	1	1	C	Csig	TRUE	FALSE
CTDSP1	CTDSP1	0.0301939	-0.159963	0.108634	0.844326	0.047014	0.18031	TRUE	1	1	Csig	Csig	TRUE	FALSE
CTNNA1	CTNNA1	0.0160478	0.202022	0.00652997	-1.05788	0.00249915	0.0462115	TRUE	1	1	Csig	Csig	TRUE	FALSE
CTSD	CTSD	0.0106794	-0.467973	0.0582758	0.392984	0.0117756	0.0910782	TRUE	1	1	Csig	Csig	TRUE	FALSE
CXCR4	CXCR4	0.045786	0.130813	0.00909975	-1.23312	0.00834428	0.0767572	TRUE	1	1	C	Csig	TRUE	FALSE
DHX34	DHX34	0.0186967	-0.199686	0.0832927	0.438476	0.0254858	0.13262	TRUE	1	1	Csig	Csig	TRUE	FALSE
DMTF1	DMTF1	0.117575	-0.02221	0.0190554	0.244159	0.0344417	0.154372	TRUE	1	1	Csig	Csig	TRUE	FALSE
DYRK1A	DYRK1A	0.0226655	0.168785	0.121641	-1.68016	0.0408387	0.165982	TRUE	1	1	C	Csig	TRUE	FALSE
EPSTI1	EPSTI1	0.0412594	0.498235	0.0335205	-1.18785	0.0230907	0.125172	TRUE	1	1	Csig	Csig	TRUE	FALSE
EXOSC1	EXOSC1	0.013576	0.126059	0.135704	-0.356136	0.0292958	0.14285	TRUE	1	1	Csig	Csig	TRUE	FALSE
F2R	F2R	0.0184229	-0.096678	0.0592598	0.447058	0.0189446	0.114439	TRUE	1	1	Csig	Csig	TRUE	FALSE
FAU	FAU	0.0884062	0.00548889	0.0120671	-0.36134	0.0185804	0.113559	TRUE	1	1	Csig	Csig	TRUE	FALSE
FBL	FBL	0.0216634	-0.0440643	0.0909709	0.217153	0.0309762	0.146145	TRUE	1	1	C	Csig	TRUE	FALSE
FBXO33	FBXO33	0.0340403	0.176889	0.0195314	-0.343208	0.0124575	0.0937925	TRUE	1	1	Csig	Csig	TRUE	FALSE
FYN	FYN	0.0401123	-0.148708	0.0056983	0.966908	0.0049564	0.0617964	TRUE	1	1	Csig	C	TRUE	FALSE
GMEB2	GMEB2	0.0532061	-0.0539678	0.00238568	1.01288	0.00295948	0.0495951	TRUE	1	1	Csig	Csig	TRUE	FALSE
GP9	GP9	0.00115567	-0.558565	0.0582172	0.325874	0.00168777	0.0370477	TRUE	1	1	C	Csig	TRUE	FALSE
H3F3B	H3F3B	0.0695388	0.0728067	0.0435214	-0.506733	0.044051	0.174469	TRUE	1	1	Csig	Csig	TRUE	FALSE
HIST1H2AC	HIST1H2AC	0.0102852	-0.102058	0.0177352	0.722023	0.00406935	0.0554834	TRUE	1	1	Csig	Csig	TRUE	FALSE
HMG20B	HMG20B	0.0118765	-0.144085	0.116286	0.124806	0.0230634	0.125172	TRUE	1	1	C	Csig	TRUE	FALSE
ICAM2	ICAM2	0.00424907	-0.101002	0.0640813	0.0980042	0.00577258	0.065927	TRUE	1	1	Csig	Csig	TRUE	FALSE
IFIH1	IFIH1	0.0400007	0.230406	0.0793568	-0.446964	0.0457849	0.178167	TRUE	1	1	Csig	Csig	TRUE	FALSE
IL1B	IL1B	0.0848377	0.0511922	0.0148742	-1.90872	0.0213902	0.121705	TRUE	1	1	Csig	Csig	TRUE	FALSE
ITGAX	ITGAX	0.0370396	-0.0281843	0.0466251	1.82269	0.0277684	0.138045	TRUE	1	1	Csig	Csig	TRUE	FALSE
LFNG	LFNG	0.0408981	-0.113331	0.0517206	0.681876	0.032844	0.151473	TRUE	1	1	C	Csig	TRUE	FALSE
LILRA2	LILRA2	0.0182338	-0.13993	0.00113423	0.369084	0.000587418	0.0208066	TRUE	1	1	Csig	Csig	TRUE	FALSE
LILRA5	LILRA5	0.0170806	-0.449551	0.0610583	1.25562	0.01823	0.112968	TRUE	1	1	Csig	Csig	TRUE	FALSE
LYL1	LYL1	0.0182685	-0.319085	0.0198418	0.19196	0.00739861	0.0714618	TRUE	1	1	C	Csig	TRUE	FALSE
MID1IP1	MID1IP1	0.0445893	-0.457579	0.0306463	0.571098	0.0228604	0.124791	TRUE	1	1	C	Csig	TRUE	FALSE
MON2	MON2	0.0185075	0.143892	0.0908444	-0.184547	0.0271583	0.136536	TRUE	1	1	Csig	Csig	TRUE	FALSE
MYC	MYC	0.0172539	-0.189539	0.0213256	0.543489	0.00749501	0.0718829	TRUE	1	1	Csig	Csig	TRUE	FALSE
MYLIP	MYLIP	0.0366282	0.126282	0.0354049	-0.48836	0.0218837	0.123126	TRUE	1	1	Csig	Csig	TRUE	FALSE
NCOR2	NCOR2	0.0174812	-0.186289	0.0464622	0.0288939	0.0147643	0.102041	TRUE	1	1	Csig	Csig	TRUE	FALSE
PACSIN2	PACSIN2	0.0297464	0.154578	0.0825349	-0.321018	0.0371383	0.159669	TRUE	1	1	Csig	Csig	TRUE	FALSE
PCMTD1	PCMTD1	0.0732259	0.296977	0.0353239	-0.540248	0.0387632	0.162494	TRUE	1	1	C	Csig	TRUE	FALSE
PDLIM7	PDLIM7	0.0315252	-0.508189	0.0535631	1.21541	0.0272559	0.136806	TRUE	1	1	Csig	Csig	TRUE	FALSE
PHF5A	PHF5A	0.105351	0.245652	0.00695698	-0.20708	0.0135335	0.0976482	TRUE	1	1	Csig	Csig	TRUE	FALSE
PPP1R2	PPP1R2	0.0227285	0.234799	0.0207979	-0.461981	0.00930297	0.0798825	TRUE	1	1	Csig	Csig	TRUE	FALSE
PTGS2	PTGS2	0.0192787	0.219047	0.0321524	-1.35783	0.0117353	0.0909926	TRUE	1	1	Csig	Csig	TRUE	FALSE
RAB22A	RAB22A	0.037627	0.1396	0.021864	-0.589879	0.014925	0.102122	TRUE	1	1	C	Csig	TRUE	FALSE
RALY	RALY	0.0245271	-0.169851	0.0304814	0.780697	0.0137634	0.0984033	TRUE	1	1	Csig	Csig	TRUE	FALSE
REEP5	REEP5	0.0189434	0.227515	0.0363118	-0.18845	0.0128235	0.0953956	TRUE	1	1	Csig	Csig	TRUE	FALSE
RFXANK	RFXANK	0.0305045	-0.0928621	0.0872303	0.71724	0.0396721	0.163864	TRUE	1	1	C	Csig	TRUE	FALSE
RNF10	RNF10	0.00835132	-0.32195	0.0918511	0.331891	0.0140665	0.0994222	TRUE	1	1	Csig	Csig	TRUE	FALSE
RNF11	RNF11	0.0747483	-0.16528	0.00807391	1.3787	0.0114707	0.0898347	TRUE	1	1	Csig	Csig	TRUE	FALSE
RPL23AP7	RPL23AP7	0.0868432	-0.0478012	0.0173854	1.61858	0.0248385	0.13068	TRUE	1	1	C	Csig	TRUE	FALSE
SAMD9	SAMD9	0.0260446	0.278553	0.019904	-0.492855	0.0100707	0.0837075	TRUE	1	1	C	Csig	TRUE	FALSE
SETDB2	SETDB2	0.00165567	0.101626	0.0504225	-0.553323	0.00204389	0.042472	TRUE	1	1	Csig	Csig	TRUE	FALSE
SLC30A9	SLC30A9	0.123519	0.19788	0.0274548	-0.767702	0.0482962	0.182007	TRUE	1	1	C	Csig	TRUE	FALSE
SLC35A1	SLC35A1	0.0353547	0.278052	0.0482439	-0.632212	0.0274839	0.137288	TRUE	1	1	C	Csig	TRUE	FALSE
SLC43A2	SLC43A2	0.0198006	-0.502375	0.130355	0.0836687	0.0386956	0.162494	TRUE	1	1	Csig	Csig	TRUE	FALSE
SP3	SP3	0.00953328	0.290331	0.0696509	-0.280807	0.0124439	0.0937925	TRUE	1	1	C	Csig	TRUE	FALSE
SRGN	SRGN	0.0101271	0.134291	0.0138603	-0.763309	0.00323341	0.0517502	TRUE	1	1	Csig	Csig	TRUE	FALSE
SSR1	SSR1	0.0116281	0.179714	0.116974	-0.172912	0.0227723	0.124791	TRUE	1	1	C	Csig	TRUE	FALSE
ST3GAL1	ST3GAL1	6.25e-05	-0.319999	0.0186674	2.64672	4.26e-05	0.00651637	TRUE	1	1	Csig	Csig	TRUE	FALSE
TRIM4	TRIM4	0.0430696	-0.00109865	0.0394757	0.416516	0.0274112	0.137144	TRUE	1	1	Csig	Csig	TRUE	FALSE
TSPAN33	TSPAN33	0.0534791	-0.307048	0.0146863	0.519549	0.0143508	0.10052	TRUE	1	1	Csig	Csig	TRUE	FALSE
TSPAN5	TSPAN5	0.0093721	-0.25477	0.035847	0.485531	0.00692766	0.0692944	TRUE	1	1	Csig	Csig	TRUE	FALSE
TSPO	TSPO	0.000589372	-0.598031	0.0516674	1.02661	0.000831798	0.0254188	TRUE	1	1	Csig	Csig	TRUE	FALSE
TXNDC5	TXNDC5	0.00151258	-0.421699	0.062844	1.78425	0.00229281	0.0443893	TRUE	1	1	Csig	Csig	TRUE	FALSE
UBE2H	UBE2H	0.0857982	-0.114712	0.0108288	2.5707	0.0165398	0.106674	TRUE	1	1	Csig	Csig	TRUE	FALSE
UNC45A	UNC45A	0.0951593	0.0181812	0.00290188	-0.80777	0.00584357	0.0663937	TRUE	1	1	Csig	Csig	TRUE	FALSE
VBP1	VBP1	0.0424244	0.274881	0.0612819	-0.323467	0.0389255	0.162834	TRUE	1	1	C	Csig	TRUE	FALSE
VHL	VHL	0.0332143	-0.168446	0.0194487	0.427035	0.0121556	0.0924346	TRUE	1	1	C	Csig	TRUE	FALSE
VRK3	VRK3	0.075365	-0.214765	0.00604006	2.15556	0.00900584	0.0786309	TRUE	1	1	Csig	Csig	TRUE	FALSE
YBX1	YBX1	0.0104163	-0.197303	0.000691351	0.329416	0.000225831	0.0138023	TRUE	1	1	Csig	Csig	TRUE	FALSE
ZNF143	ZNF143	0.0558839	0.118291	0.0381864	-0.227831	0.0330842	0.151876	TRUE	1	1	Csig	Csig	TRUE	FALSE
ACBD3	ACBD3	0.0789655	0.153985	0.0172993	0.170084	0.0228542	0.124791	TRUE	1	1	Csig	D	FALSE	TRUE	TRUE	UP
AKAP11	AKAP11	0.00886339	0.244331	0.014153	0.34396	0.00292888	0.0493652	TRUE	1	1	D	Csig	FALSE	TRUE	TRUE	UP
ANGEL2	ANGEL2	0.0159424	0.169632	0.0227606	0.132597	0.00740525	0.0714618	TRUE	1	1	Csig	D	FALSE	TRUE	TRUE	UP
ANKRD10	ANKRD10	0.00519607	0.111175	0.00621156	0.328383	0.000876341	0.0255285	TRUE	1	1	D	Csig	FALSE	TRUE	TRUE	UP
APBB3	APBB3	0.0356041	-0.120282	0.0197808	-0.649378	0.013083	0.0961784	TRUE	1	1	D	C	FALSE	TRUE	TRUE	DOWN
APPBP2	APPBP2	0.00613851	0.115763	0.0310732	0.254077	0.00423165	0.0563678	TRUE	1	1	D	Csig	FALSE	TRUE	TRUE	UP
BCL2L1	BCL2L1	0.00179158	0.0892008	0.000217746	2.08014	1.55e-05	0.00344832	TRUE	1	1	D	D	FALSE	TRUE	TRUE	UP
C1ORF123	C1ORF123	0.0287587	-0.0749969	0.0323629	-0.409941	0.016564	0.106674	TRUE	1	1	C	D	FALSE	TRUE	TRUE	DOWN
CAPZA2	CAPZA2	0.0217563	0.30036	0.00813332	0.225403	0.00396248	0.0551386	TRUE	1	1	Csig	D	FALSE	TRUE	TRUE	UP
CCBL2	CCBL2	4.08e-05	0.209751	0.0296597	0.266016	4.41e-05	0.00651637	TRUE	1	1	D	C	FALSE	TRUE	TRUE	UP
CHD1	CHD1	0.0716939	0.1791	0.00179655	0.593578	0.00299782	0.0499691	TRUE	1	1	C	D	FALSE	TRUE	TRUE	UP
DEFA1	DEFA1	0.000967562	0.636998	0.0325829	2.49561	0.000858074	0.0255285	TRUE	1	1	D	Csig	FALSE	TRUE	TRUE	UP
DEFA3	DEFA3	0.000764914	0.746685	0.0265316	2.71434	0.000577504	0.0206906	TRUE	1	1	D	Csig	FALSE	TRUE	TRUE	UP
DENND2D	DENND2D	0.00428014	-0.137822	0.0113639	-0.838601	0.00126441	0.0321834	TRUE	1	1	Csig	D	FALSE	TRUE	TRUE	DOWN
DOK2	DOK2	0.00148099	-0.144387	0.00445199	-0.158511	0.000208398	0.0134914	TRUE	1	1	D	D	FALSE	TRUE	TRUE	DOWN
DUSP1	DUSP1	0.0160809	-0.221355	0.0148185	-1.45251	0.00513978	0.0628243	TRUE	1	1	D	Csig	FALSE	TRUE	TRUE	DOWN
EHD1	EHD1	0.00407807	-0.241472	0.0214545	-0.334937	0.0021306	0.0434058	TRUE	1	1	D	Csig	FALSE	TRUE	TRUE	DOWN
FBXO7	FBXO7	0.000284963	0.18496	0.0241167	2.60724	0.000216417	0.0134914	TRUE	1	1	D	Csig	FALSE	TRUE	TRUE	UP
FCAR	FCAR	0.0175444	-0.198209	0.000754804	-0.500466	0.000392679	0.0172391	TRUE	1	1	Csig	D	FALSE	TRUE	TRUE	DOWN
G6PD	G6PD	0.00668865	-0.400195	0.0201493	-0.782937	0.0031198	0.0511811	TRUE	1	1	D	Csig	FALSE	TRUE	TRUE	DOWN
GBP1	GBP1	0.0650391	-0.318537	0.0267494	-0.572216	0.0279386	0.13867	TRUE	1	1	Csig	D	FALSE	TRUE	TRUE	DOWN
GMPR	GMPR	0.00065475	0.268804	0.0309032	0.300031	0.000575951	0.0206906	TRUE	1	1	D	Csig	FALSE	TRUE	TRUE	UP
GYPC	GYPC	0.000258017	-0.299329	0.0294712	-0.255444	0.000237299	0.0142242	TRUE	1	1	D	Csig	FALSE	TRUE	TRUE	DOWN
HTATIP2	HTATIP2	0.00440694	0.134022	0.00546896	0.308809	0.000674202	0.0216648	TRUE	1	1	D	D	FALSE	TRUE	TRUE	UP
ITGA5	ITGA5	0.0681174	-0.132687	0.035531	-0.721969	0.0367045	0.158407	TRUE	1	1	D	Csig	FALSE	TRUE	TRUE	DOWN
JMJD1C	JMJD1C	0.00437995	0.228835	0.0755453	0.336605	0.00683688	0.0692944	TRUE	1	1	D	Csig	FALSE	TRUE	TRUE	UP
KIAA0528	KIAA0528	0.0482688	0.197611	0.0222139	0.150089	0.0186599	0.113821	TRUE	1	1	C	D	FALSE	TRUE	TRUE	UP
MYL4	MYL4	0.00068415	0.353532	0.00154399	2.10635	3.89e-05	0.00651637	TRUE	1	1	D	Csig	FALSE	TRUE	TRUE	UP
NDUFA8	NDUFA8	0.0258554	-0.0146776	0.124808	-0.597306	0.0463978	0.179168	TRUE	1	1	D	Csig	FALSE	TRUE	TRUE	DOWN
NT5C2	NT5C2	0.00174902	0.0842598	0.085795	0.152882	0.00342886	0.0526491	TRUE	1	1	D	Csig	FALSE	TRUE	TRUE	UP
PAK2	PAK2	9.16e-05	0.100838	0.0346038	1.58102	0.000106738	0.0100818	TRUE	1	1	D	Csig	FALSE	TRUE	TRUE	UP
PILRA	PILRA	5.89e-05	0.0593472	0.0643315	0.170231	0.000125732	0.0111973	TRUE	1	1	D	D	FALSE	TRUE	TRUE	UP
POLDIP3	POLDIP3	0.0660159	-0.198703	0.000211044	-0.275643	0.000411149	0.0173183	TRUE	1	1	C	D	FALSE	TRUE	TRUE	DOWN
POLR2C	POLR2C	0.0222222	-0.14996	0.100365	-0.286514	0.0343132	0.154372	TRUE	1	1	D	Csig	FALSE	TRUE	TRUE	DOWN
PRKAA1	PRKAA1	0.027761	0.169718	0.000857098	0.353161	0.000666458	0.0216648	TRUE	1	1	C	D	FALSE	TRUE	TRUE	UP
RAB10	RAB10	0.100473	0.1568	0.00851003	0.206761	0.0154197	0.104713	TRUE	1	1	Csig	D	FALSE	TRUE	TRUE	UP
RASGRP2	RASGRP2	0.00211285	-0.155664	0.00471532	-0.445884	0.000303363	0.014327	TRUE	1	1	C	D	FALSE	TRUE	TRUE	DOWN
RFFL	RFFL	0.0701017	0.146609	0.0352952	2.2309	0.037376	0.159999	TRUE	1	1	Csig	D	FALSE	TRUE	TRUE	UP
SAR1A	SAR1A	0.0308188	0.139669	0.0724801	0.0149465	0.0343567	0.154372	TRUE	1	1	Csig	D	FALSE	TRUE	TRUE	UP
SENP7	SENP7	0.000784847	0.347255	0.0247844	0.328292	0.000555845	0.0206258	TRUE	1	1	D	Csig	FALSE	TRUE	TRUE	UP
SERINC3	SERINC3	0.00676371	0.00228288	0.0265568	0.223666	0.00401484	0.0554791	TRUE	1	1	Csig	D	FALSE	TRUE	TRUE	UP
SLFN11	SLFN11	0.000133667	0.136436	0.064673	0.257782	0.000266664	0.014327	TRUE	1	1	D	Csig	FALSE	TRUE	TRUE	UP
SNRPA1	SNRPA1	0.0921432	0.117058	0.015979	0.146771	0.0243254	0.129034	TRUE	1	1	Csig	D	FALSE	TRUE	TRUE	UP
SON	SON	0.0234911	0.139803	0.00230074	0.153899	0.00138899	0.0328685	TRUE	1	1	C	D	FALSE	TRUE	TRUE	UP
STK40	STK40	0.0029554	-0.173619	0.0039204	-0.00376134	0.000347902	0.0157161	TRUE	1	1	Csig	D	FALSE	TRUE	TRUE	DOWN
TAGAP	TAGAP	7.44e-06	-0.0566912	0.00188677	-0.501586	6.94e-07	0.00043262	TRUE	1	1	Csig	D	FALSE	TRUE	TRUE	DOWN
TAX1BP3	TAX1BP3	0.104893	-0.156989	0.0031406	-0.601542	0.00681074	0.0692944	TRUE	1	1	Csig	D	FALSE	TRUE	TRUE	DOWN
TFRC	TFRC	0.00431777	0.219138	0.0119895	0.271303	0.00133668	0.0328685	TRUE	1	1	Csig	D	FALSE	TRUE	TRUE	UP
TNS1	TNS1	0.00016102	0.31814	0.0150531	0.349394	8.35e-05	0.00867444	TRUE	1	1	D	D	FALSE	TRUE	TRUE	UP
TRIM22	TRIM22	0.033558	-0.0157315	0.00596171	-0.0989923	0.00441198	0.0578046	TRUE	1	1	Csig	D	FALSE	TRUE	TRUE	DOWN
ZNF581	ZNF581	0.0038482	-0.15996	0.0437998	-0.180331	0.0037971	0.0543076	TRUE	1	1	C	D	FALSE	TRUE	TRUE	DOWN
ACTR3	ACTR3	0.0833739	0.14848	0.00165452	-0.242936	0.00318431	0.0516839	TRUE	1	1	Csig	D	FALSE	FALSE
AK2	AK2	0.00646278	0.0473902	0.0999812	-0.320691	0.0121585	0.0924346	TRUE	1	1	D	Csig	FALSE	FALSE
ANAPC11	ANAPC11	0.0297734	-0.286191	0.0424609	1.4364	0.0214229	0.121705	TRUE	1	1	Csig	D	FALSE	FALSE
ARHGAP25	ARHGAP25	0.00111669	-0.0552667	0.0338835	0.843072	0.00101038	0.0273857	TRUE	1	1	Csig	D	FALSE	FALSE
ATP6V0E1	ATP6V0E1	0.0590278	0.0311275	0.014567	-0.0605319	0.0154933	0.104756	TRUE	1	1	Csig	D	FALSE	FALSE
BASP1	BASP1	8.95e-05	0.122789	0.0473513	-0.425628	0.000139159	0.0120488	TRUE	1	1	D	Csig	FALSE	FALSE
BCL3	BCL3	0.0240521	-0.473636	0.00718781	0.792676	0.00388252	0.0543076	TRUE	1	1	Csig	D	FALSE	FALSE
C11ORF10	C11ORF10	0.00348533	0.00900399	0.0444327	-0.0895488	0.00352513	0.0538619	TRUE	1	1	Csig	D	FALSE	FALSE
C9ORF46	C9ORF46	0.0544624	0.114471	0.00590103	-0.424093	0.00666639	0.068578	TRUE	1	1	D	Csig	FALSE	FALSE
CCDC59	CCDC59	0.0538462	0.145322	0.00195175	-0.605833	0.00250553	0.0462115	TRUE	1	1	D	Csig	FALSE	FALSE
CCR2	CCR2	0.0290271	0.15896	0.0461393	-0.626141	0.0224803	0.124791	TRUE	1	1	Csig	D	FALSE	FALSE
CD79B	CD79B	0.0449911	-0.159541	0.00257784	0.836847	0.00273322	0.0481575	TRUE	1	1	Csig	D	FALSE	FALSE
CLK1	CLK1	0.0984905	0.223894	0.0199527	-0.515761	0.0309034	0.146145	TRUE	1	1	Csig	D	FALSE	FALSE
COX17	COX17	0.0314866	0.13302	0.0658881	-0.404391	0.0323208	0.149916	TRUE	1	1	D	Csig	FALSE	FALSE
DDX17	DDX17	0.0148519	-0.125356	0.0201139	1.41285	0.00625674	0.0677161	TRUE	1	1	Csig	D	FALSE	FALSE
DNAJB2	DNAJB2	0.0409078	-0.259921	0.011045	1.24341	0.00894817	0.0786309	TRUE	1	1	Csig	D	FALSE	FALSE
EIF1	EIF1	0.103078	-0.045268	0.0190358	0.276943	0.0308645	0.146145	TRUE	1	1	C	D	FALSE	FALSE
EIF4A1	EIF4A1	0.0380635	-0.0309595	0.0819242	0.151783	0.0451306	0.176398	TRUE	1	1	Csig	D	FALSE	FALSE
ELF2	ELF2	0.0745425	0.174099	0.00077466	-0.522858	0.00147331	0.0335204	TRUE	1	1	Csig	D	FALSE	FALSE
HAGH	HAGH	0.00477595	-0.268885	0.0180227	0.481828	0.00210002	0.0430641	TRUE	1	1	Csig	D	FALSE	FALSE
HPCAL1	HPCAL1	0.100684	-0.163202	0.0136199	0.261806	0.0229273	0.124938	TRUE	1	1	C	D	FALSE	FALSE
HSPB1	HSPB1	6.56e-05	-0.339986	0.0323438	0.714179	7.39e-05	0.00853571	TRUE	1	1	D	Csig	FALSE	FALSE
IFIT1	IFIT1	6.79e-07	0.866059	0.0193337	-0.960033	6.52e-07	0.00043262	TRUE	1	1	Csig	D	FALSE	FALSE
IL27RA	IL27RA	0.0820484	-0.12839	0.00698371	0.21638	0.0109733	0.087889	TRUE	1	1	Csig	D	FALSE	FALSE
LILRA3	LILRA3	0.00302749	-0.441578	0.0863449	0.653652	0.0055714	0.065286	TRUE	1	1	Csig	D	FALSE	FALSE
METRNL	METRNL	1e-05	-0.819277	0.0261702	0.213037	1.07e-05	0.0027852	TRUE	1	1	D	D	FALSE	FALSE
MMP9	MMP9	0.000445348	-0.723879	0.0122698	0.830263	0.000175599	0.0128522	TRUE	1	1	D	D	FALSE	FALSE
OAS1	OAS1	0.00514973	0.385845	0.0733287	-0.401601	0.00766508	0.0726084	TRUE	1	1	D	Csig	FALSE	FALSE
PAQR8	PAQR8	0.0143496	-0.0581762	0.00495962	0.0630658	0.00177413	0.0386711	TRUE	1	1	Csig	D	FALSE	FALSE
PCBP2	PCBP2	0.0188318	-0.189317	0.0711489	0.205074	0.0224882	0.124791	TRUE	1	1	C	D	FALSE	FALSE
PFKFB3	PFKFB3	0.00310942	0.199021	3.33e-05	-0.788068	4.52e-06	0.00140749	TRUE	1	1	Csig	D	FALSE	FALSE
RBM25	RBM25	0.0156829	0.239387	0.0241588	-0.113818	0.00768713	0.0726084	TRUE	1	1	Csig	D	FALSE	FALSE
RNF126	RNF126	0.0114194	-0.21389	0.0137312	0.110568	0.00356386	0.0541881	TRUE	1	1	Csig	D	FALSE	FALSE
SMEK2	SMEK2	0.122231	0.188165	0.0264337	-0.166099	0.0464447	0.179168	TRUE	1	1	C	D	FALSE	FALSE
SS18L2	SS18L2	0.0258027	0.131737	0.108106	-0.390565	0.0412289	0.166502	TRUE	1	1	D	Csig	FALSE	FALSE
SSR2	SSR2	0.0287378	-0.0177655	0.0546893	0.36926	0.0256807	0.133411	TRUE	1	1	D	Csig	FALSE	FALSE
ST6GALNAC4	ST6GALNAC4	0.0548044	-0.36584	0.00136261	0.397654	0.00185155	0.0390777	TRUE	1	1	C	D	FALSE	FALSE
TBC1D10B	TBC1D10B	0.00549022	-0.451975	0.00165004	0.339126	0.00027826	0.014327	TRUE	1	1	C	D	FALSE	FALSE
TNFAIP8	TNFAIP8	0.10233	0.162334	0.0140871	-1.13714	0.023901	0.128006	TRUE	1	1	D	Csig	FALSE	FALSE
UBAP1	UBAP1	0.057185	-0.153218	0.0277279	0.101438	0.02587	0.133491	TRUE	1	1	D	D	FALSE	FALSE
UBE2W	UBE2W	0.0311299	-0.49384	0.0102334	0.072257	0.00661564	0.0682813	TRUE	1	1	Csig	D	FALSE	FALSE
XAF1	XAF1	0.0846402	0.365645	0.00788167	-0.815564	0.0124934	0.0938362	TRUE	1	1	Csig	D	FALSE	FALSE
ZMYM6	ZMYM6	0.113887	0.128945	0.0113716	-0.813467	0.0218592	0.123126	TRUE	1	1	Csig	D	FALSE	FALSE
ZNHIT3	ZNHIT3	0.0191531	0.302951	0.116778	-0.102847	0.0343935	0.154372	TRUE	1	1	D	Csig	FALSE	FALSE
FADD	FADD	0.0922769	0.00312187	0.0384326	0.597498	0.0500748	0.185478	TRUE	1	1				TRUE	FALSE
FAM53C	FAM53C	0.0659494	-0.0335579	0.0545239	-0.163483	0.0506376	0.186569	TRUE	1	1				TRUE	FALSE
GANAB	GANAB	0.0334865	-0.157764	0.109057	-0.449392	0.0512751	0.18825	TRUE	1	1				TRUE	FALSE
TMED5	TMED5	0.0874193	0.275638	0.0424918	0.145707	0.051985	0.189075	TRUE	1	1				TRUE	FALSE
NINJ2	NINJ2	0.147861	-0.0593026	0.0253101	-0.735869	0.0522988	0.189475	TRUE	1	1				TRUE	FALSE
DPM1	DPM1	0.0296605	0.286261	0.127913	0.256595	0.0528803	0.190333	TRUE	1	1				TRUE	FALSE
TOMM40	TOMM40	0.0324895	-0.0788843	0.11809	-0.094666	0.0533608	0.191179	TRUE	1	1				TRUE	FALSE
RNF13	RNF13	0.0441498	0.153295	0.0873073	1.69882	0.0535617	0.191655	TRUE	1	1				TRUE	FALSE
SLC35E3	SLC35E3	0.0911409	0.0357265	0.0436352	0.466334	0.0549295	0.193907	TRUE	1	1				TRUE	FALSE
GPBAR1	GPBAR1	0.0430194	-0.283141	0.0924483	-0.813863	0.0549309	0.193907	TRUE	1	1				TRUE	FALSE
GBGT1	GBGT1	0.0421794	-0.162392	0.0985369	-0.0528084	0.0569168	0.198032	TRUE	1	1				TRUE	FALSE
YPEL3	YPEL3	0.0425461	-0.268801	0.100376	-0.185397	0.0581739	0.198765	TRUE	1	1				TRUE	FALSE
RSRC2	RSRC2	0.134782	-0.0522547	0.0316913	-0.357805	0.0581828	0.198765	TRUE	1	1				TRUE	FALSE
SYT11	SYT11	0.0484397	0.17973	0.0892839	0.399179	0.0587676	0.200159	TRUE	1	1				TRUE	FALSE
PNRC2	PNRC2	0.132626	0.226848	0.032968	0.201527	0.0592857	0.200863	TRUE	1	1				TRUE	FALSE
UBE2N	UBE2N	0.0708343	0.120749	0.0621153	0.131394	0.0595848	0.201463	TRUE	1	1				TRUE	FALSE
TNPO2	TNPO2	0.0980758	-0.0719901	0.0452881	-0.359078	0.0600383	0.202155	TRUE	1	1				TRUE	FALSE
CD97	CD97	0.0347041	-0.184294	0.12809	-0.0747663	0.060077	0.202155	TRUE	1	1				TRUE	FALSE
SCAMP3	SCAMP3	0.0386138	-0.169655	0.115226	-0.438459	0.0601212	0.202155	TRUE	1	1				TRUE	FALSE
MCOLN1	MCOLN1	0.0297634	-0.239576	0.150645	-0.133217	0.0604937	0.20297	TRUE	1	1				TRUE	FALSE
ERGIC3	ERGIC3	0.0457034	-0.0812562	0.10091	-0.0173226	0.0618762	0.206497	TRUE	1	1				TRUE	FALSE
VNN3	VNN3	0.111087	0.139087	0.0421888	1.27399	0.0626775	0.207647	TRUE	1	1				TRUE	FALSE
GPS1	GPS1	0.0323362	-0.121609	0.145761	-0.0241328	0.0629634	0.208263	TRUE	1	1				TRUE	FALSE
ERCC1	ERCC1	0.0671966	-0.138977	0.0715523	-0.354801	0.0639732	0.210121	TRUE	1	1				TRUE	FALSE
C19ORF2	C19ORF2	0.126743	0.129312	0.038181	0.21713	0.0643039	0.21032	TRUE	1	1				TRUE	FALSE
TRAF3IP3	TRAF3IP3	0.0970778	-0.000265437	0.0500402	-0.171938	0.0645014	0.210719	TRUE	1	1				TRUE	FALSE
LSP1	LSP1	0.149816	-0.337355	0.0330864	-0.291524	0.0655498	0.212056	TRUE	1	1				TRUE	FALSE
STAG2	STAG2	0.0557644	0.255061	0.089857	0.237062	0.0661185	0.212892	TRUE	1	1				TRUE	FALSE
NSUN2	NSUN2	0.0870544	0.13641	0.059142	0.197148	0.0675635	0.215995	TRUE	1	1				TRUE	FALSE
WTAP	WTAP	0.0638129	0.110236	0.0807973	0.111377	0.0676401	0.216019	TRUE	1	1				TRUE	FALSE
IRX1	IRX1	0.048202	-0.497784	0.107438	-0.123077	0.0678784	0.216558	TRUE	1	1				TRUE	FALSE
PLOD3	PLOD3	0.0604287	-0.0586334	0.0867695	-0.226511	0.068552	0.217556	TRUE	1	1				TRUE	FALSE
UBQLN1	UBQLN1	0.0654922	0.106581	0.0802213	0.567774	0.0686612	0.217556	TRUE	1	1				TRUE	FALSE
CARHSP1	CARHSP1	0.0754446	-0.188942	0.0697424	-0.412533	0.0687425	0.217556	TRUE	1	1				TRUE	FALSE
C8ORF55	C8ORF55	0.12304	-0.0820423	0.043805	-0.812111	0.0700696	0.220089	TRUE	1	1				TRUE	FALSE
GSTM2	GSTM2	0.12897	-0.224203	0.0418778	-1.33031	0.0701856	0.220089	TRUE	1	1				TRUE	FALSE
ERP29	ERP29	0.0959995	0.0287882	0.05777	0.726307	0.0716758	0.222465	TRUE	1	1				TRUE	FALSE
PPP2R1A	PPP2R1A	0.0603051	-0.10435	0.0923282	-0.387804	0.0719009	0.222557	TRUE	1	1				TRUE	FALSE
OXSR1	OXSR1	0.103322	0.103527	0.0542264	0.342297	0.0722583	0.22322	TRUE	1	1				TRUE	FALSE
RNF7	RNF7	0.0839397	0.173846	0.0687278	1.75373	0.0739503	0.226557	TRUE	1	1				TRUE	FALSE
TXN	TXN	0.0390458	0.245913	0.147857	0.400079	0.0739927	0.226557	TRUE	1	1				TRUE	FALSE
CBX6	CBX6	0.0373415	-0.14936	0.155771	-0.180851	0.0744339	0.227016	TRUE	1	1				TRUE	FALSE
PDPK1	PDPK1	0.0377505	0.188973	0.154892	0.33809	0.0747423	0.22724	TRUE	1	1				TRUE	FALSE
PIK3R2	PIK3R2	0.137402	-0.107352	0.0430972	-0.108942	0.0754929	0.22868	TRUE	1	1				TRUE	FALSE
SMARCC2	SMARCC2	0.117876	-0.208027	0.0524802	-0.227602	0.0781418	0.233303	TRUE	1	1				TRUE	FALSE
KLHDC2	KLHDC2	0.0883599	0.196611	0.0712114	0.526655	0.079196	0.235548	TRUE	1	1				TRUE	FALSE
PPBP	PPBP	0.0765156	0.290575	0.0839613	0.93848	0.0805023	0.237844	TRUE	1	1				TRUE	FALSE
TFIP11	TFIP11	0.097669	-0.128808	0.0662432	-0.274277	0.080951	0.238089	TRUE	1	1				TRUE	FALSE
E4F1	E4F1	0.118295	-0.169823	0.0547849	-0.274688	0.0810577	0.238089	TRUE	1	1				TRUE	FALSE
PFDN1	PFDN1	0.0529121	-0.0329814	0.122592	-0.128977	0.0811149	0.238089	TRUE	1	1				TRUE	FALSE
RPLP2	RPLP2	0.0590108	-0.0882036	0.115967	-0.0646836	0.0845957	0.243609	TRUE	1	1				TRUE	FALSE
CS	CS	0.0800439	-0.122323	0.0858018	-0.150962	0.0848339	0.243767	TRUE	1	1				TRUE	FALSE
ZNF526	ZNF526	0.0471175	-0.147122	0.149659	-0.20293	0.0866059	0.24637	TRUE	1	1				TRUE	FALSE
KIAA1370	KIAA1370	0.0434748	0.22805	0.163974	0.212605	0.087347	0.248148	TRUE	1	1				TRUE	FALSE
SELL	SELL	0.129853	-0.146807	0.0549882	-0.337275	0.0874587	0.248148	TRUE	1	1				TRUE	FALSE
PRDX3	PRDX3	0.0610515	0.140192	0.117418	0.101065	0.0877288	0.248148	TRUE	1	1				TRUE	FALSE
CYB5R4	CYB5R4	0.04697	0.186596	0.155428	0.566171	0.0889899	0.249919	TRUE	1	1				TRUE	FALSE
TTC13	TTC13	0.0525627	0.0572361	0.146523	0.174909	0.0927982	0.255749	TRUE	1	1				TRUE	FALSE
C7ORF26	C7ORF26	0.122062	-0.0990398	0.0652629	-0.257415	0.0952856	0.258695	TRUE	1	1				TRUE	FALSE
RRAS	RRAS	0.131439	-0.133784	0.061855	-0.654714	0.096816	0.259927	TRUE	1	1				TRUE	FALSE
SLAMF6	SLAMF6	0.10987	-0.0874929	0.0742147	-0.521566	0.0970377	0.260074	TRUE	1	1				TRUE	FALSE
C12ORF35	C12ORF35	0.100628	0.18652	0.08166	0.345514	0.0976252	0.260433	TRUE	1	1				TRUE	FALSE
IDH3G	IDH3G	0.101833	-0.143192	0.0832477	-0.244851	0.100022	0.263428	TRUE	1	1				TRUE	FALSE
ZNF524	ZNF524	0.122863	-0.223793	0.0691281	-0.247684	0.100168	0.263428	TRUE	1	1				TRUE	FALSE
S100A11	S100A11	0.0839449	-0.101159	0.101261	-0.537424	0.100233	0.263428	TRUE	1	1				TRUE	FALSE
AHSA1	AHSA1	0.0893187	-0.118696	0.101558	-0.0339382	0.105393	0.271271	TRUE	1	1				TRUE	FALSE
FLI1	FLI1	0.121606	0.100555	0.0769007	0.118232	0.107893	0.275206	TRUE	1	1				TRUE	FALSE
E2F3	E2F3	0.100489	0.101269	0.0934247	0.0756033	0.108217	0.275581	TRUE	1	1				TRUE	FALSE
GAB2	GAB2	0.172063	0.0827124	0.0549455	4.20231	0.108801	0.276392	TRUE	1	1				TRUE	FALSE
STIP1	STIP1	0.0946903	-0.177897	0.105586	-0.162436	0.113582	0.282541	TRUE	1	1				TRUE	FALSE
INPPL1	INPPL1	0.126295	-0.163356	0.0793893	-0.144727	0.113831	0.282541	TRUE	1	1				TRUE	FALSE
IFI6	IFI6	0.0972608	0.28584	0.103111	0.0230659	0.11385	0.282541	TRUE	1	1				TRUE	FALSE
FBXO11	FBXO11	0.0756581	0.102736	0.137022	2.11477	0.116786	0.287082	TRUE	1	1				TRUE	FALSE
PPP1CB	PPP1CB	0.0695356	0.212174	0.153979	0.47229	0.119708	0.289698	TRUE	1	1				TRUE	FALSE
PRELID1	PRELID1	0.09165	-0.150772	0.120046	-0.317122	0.122221	0.293274	TRUE	1	1				TRUE	FALSE
TNFSF12	TNFSF12	0.0826447	-0.104009	0.133533	-0.119951	0.122506	0.293505	TRUE	1	1				TRUE	FALSE
METTL7A	METTL7A	0.168166	0.0632567	0.066115	0.277014	0.123204	0.294499	TRUE	1	1				TRUE	FALSE
DEGS1	DEGS1	0.0668057	0.148959	0.167435	0.149376	0.123772	0.295404	TRUE	1	1				TRUE	FALSE
ATP6AP2	ATP6AP2	0.0973259	0.114881	0.116695	0.230312	0.125218	0.29817	TRUE	1	1				TRUE	FALSE
CORO1C	CORO1C	0.1242	0.139317	0.0917956	0.554227	0.125583	0.298356	TRUE	1	1				TRUE	FALSE
MGST2	MGST2	0.0653431	-0.111431	0.174852	-0.375419	0.125788	0.298614	TRUE	1	1				TRUE	FALSE
TP53I13	TP53I13	0.0716954	-0.194871	0.161011	-0.46492	0.126777	0.299923	TRUE	1	1				TRUE	FALSE
DPYSL5	DPYSL5	0.112298	-0.427492	0.106751	-0.0612268	0.130461	0.303468	TRUE	1	1				TRUE	FALSE
EFHA1	EFHA1	0.142579	0.194858	0.0846061	0.231682	0.131079	0.303711	TRUE	1	1				TRUE	FALSE
ARID4B	ARID4B	0.181418	0.0085446	0.066624	1.76714	0.131274	0.303711	TRUE	1	1				TRUE	FALSE
SSTR2	SSTR2	0.171924	-0.161972	0.0707313	-0.426329	0.131878	0.304492	TRUE	1	1				TRUE	FALSE
YIPF1	YIPF1	0.123204	-0.0252942	0.0989905	-0.180411	0.13217	0.304713	TRUE	1	1				TRUE	FALSE
SMNDC1	SMNDC1	0.102456	0.178668	0.119716	0.0880083	0.132739	0.305503	TRUE	1	1				TRUE	FALSE
C22ORF25	C22ORF25	0.163528	-0.15694	0.078033	-0.127239	0.136754	0.308661	TRUE	1	1				TRUE	FALSE
APBA3	APBA3	0.0832847	-0.123833	0.158015	-0.171088	0.139965	0.31224	TRUE	1	1				TRUE	FALSE
KLF9	KLF9	0.163777	0.156631	0.080414	0.18938	0.140042	0.31224	TRUE	1	1				TRUE	FALSE
ITPKB	ITPKB	0.128824	-0.130612	0.103193	-0.347743	0.141032	0.31355	TRUE	1	1				TRUE	FALSE
C9ORF156	C9ORF156	0.186216	-0.010693	0.0718918	-0.0665653	0.14178	0.314316	TRUE	1	1				TRUE	FALSE
SF3B1	SF3B1	0.175052	0.142887	0.0773203	0.260707	0.142956	0.316248	TRUE	1	1				TRUE	FALSE
EDEM1	EDEM1	0.0993328	0.139181	0.142385	0.372734	0.147763	0.32344	TRUE	1	1				TRUE	FALSE
EML4	EML4	0.152594	0.0713368	0.0957274	0.322197	0.151379	0.327504	TRUE	1	1				TRUE	FALSE
RGS19	RGS19	0.0893426	-0.266524	0.166666	-0.352609	0.153562	0.329424	TRUE	1	1				TRUE	FALSE
GLA	GLA	0.0813878	-0.0952418	0.183713	-0.0363542	0.154036	0.329986	TRUE	1	1				TRUE	FALSE
TRIOBP	TRIOBP	0.182636	-0.306814	0.0821975	-0.644593	0.154498	0.330294	TRUE	1	1				TRUE	FALSE
DCTN1	DCTN1	0.118148	-0.146487	0.127382	-0.439466	0.154786	0.330583	TRUE	1	1				TRUE	FALSE
PTPN6	PTPN6	0.187184	-0.129762	0.0807902	-0.404002	0.155344	0.330583	TRUE	1	1				TRUE	FALSE
KCNJ2	KCNJ2	0.144781	0.184099	0.105999	0.385726	0.157053	0.331662	TRUE	1	1				TRUE	FALSE
RNF40	RNF40	0.0833136	-0.235731	0.18594	-0.0960488	0.158154	0.332548	TRUE	1	1				TRUE	FALSE
WWP1	WWP1	0.123101	0.154457	0.128179	0.232341	0.160332	0.334094	TRUE	1	1				TRUE	FALSE
AGTPBP1	AGTPBP1	0.109756	0.136603	0.145002	0.459877	0.161359	0.33543	TRUE	1	1				TRUE	FALSE
OSBPL9	OSBPL9	0.148289	0.107177	0.107645	0.15641	0.16172	0.335829	TRUE	1	1				TRUE	FALSE
KLHL5	KLHL5	0.152447	0.127099	0.10735	0.312551	0.164743	0.338475	TRUE	1	1				TRUE	FALSE
DUSP12	DUSP12	0.140369	0.145555	0.121899	0.385547	0.170272	0.343965	TRUE	1	1				TRUE	FALSE
IRS2	IRS2	0.110247	-0.294334	0.156752	-0.447545	0.17152	0.345367	TRUE	1	1				TRUE	FALSE
MGEA5	MGEA5	0.163702	0.107981	0.107609	0.231455	0.17395	0.349132	TRUE	1	1				TRUE	FALSE
ATP5F1	ATP5F1	0.122831	0.121398	0.147119	1.05965	0.177229	0.352666	TRUE	1	1				TRUE	FALSE
MAP4K1	MAP4K1	0.108003	-0.155242	0.169674	-0.237548	0.179053	0.354804	TRUE	1	1				TRUE	FALSE
KRTCAP2	KRTCAP2	0.134303	-0.0986855	0.136903	-0.491617	0.179491	0.354981	TRUE	1	1				TRUE	FALSE
PPP1R15A	PPP1R15A	0.119476	-0.017882	0.158457	-0.6093	0.183372	0.358802	TRUE	1	1				TRUE	FALSE
NINJ1	NINJ1	0.097166	-0.362698	0.19994	-0.413097	0.186871	0.362237	TRUE	1	1				TRUE	FALSE
RAB11FIP1	RAB11FIP1	0.20031	-0.101147	0.103708	-2.20338	0.196246	0.371854	TRUE	1	1				TRUE	FALSE
ZNF146	ZNF146	0.174982	0.165908	0.119887	0.234665	0.19765	0.373152	TRUE	1	1				TRUE	FALSE
LTV1	LTV1	0.19341	-0.000838578	0.111314	-0.0664336	0.201404	0.376056	TRUE	1	1				TRUE	FALSE
MRPL16	MRPL16	0.118947	-0.056091	0.181259	-0.503953	0.201614	0.376056	TRUE	1	1				TRUE	FALSE
TIA1	TIA1	0.125017	0.149961	0.173336	0.308033	0.202355	0.376336	TRUE	1	1				TRUE	FALSE
MXD4	MXD4	0.113329	-0.120915	0.192401	-0.029382	0.203261	0.376898	TRUE	1	1				TRUE	FALSE
SLCO3A1	SLCO3A1	0.158374	-0.0902632	0.141719	-0.86341	0.207538	0.380184	TRUE	1	1				TRUE	FALSE
XRN1	XRN1	0.151337	0.132806	0.149119	0.355268	0.208354	0.380903	TRUE	1	1				TRUE	FALSE
STUB1	STUB1	0.129087	-0.138014	0.175103	-0.20125	0.208596	0.380932	TRUE	1	1				TRUE	FALSE
FES	FES	0.145635	-0.432147	0.155227	-0.503734	0.208615	0.380932	TRUE	1	1				TRUE	FALSE
ACTG1	ACTG1	0.198503	-0.113024	0.119043	-0.285412	0.215404	0.388846	TRUE	1	1				TRUE	FALSE
ATP11B	ATP11B	0.121169	0.177195	0.208227	0.0915922	0.225737	0.398652	TRUE	1	1				TRUE	FALSE
MFSD5	MFSD5	0.139236	-0.0920931	0.18284	-0.184978	0.227173	0.399829	TRUE	1	1				TRUE	FALSE
RAB24	RAB24	0.11999	-0.296031	0.213418	-0.129268	0.22812	0.40014	TRUE	1	1				TRUE	FALSE
MCM5	MCM5	0.142778	-0.128414	0.180893	-0.132402	0.229502	0.401582	TRUE	1	1				TRUE	FALSE
PSMA1	PSMA1	0.131505	0.0707566	0.198116	1.13068	0.230924	0.402792	TRUE	1	1				TRUE	FALSE
PPP2R3C	PPP2R3C	0.188744	0.103697	0.145797	0.228211	0.240055	0.410225	TRUE	1	1				TRUE	FALSE
ANXA11	ANXA11	0.190026	-0.175249	0.145707	-0.0478092	0.241097	0.410841	TRUE	1	1				TRUE	FALSE
INSIG1	INSIG1	0.190261	0.124028	0.145928	0.215274	0.241564	0.410841	TRUE	1	1				TRUE	FALSE
MRPS11	MRPS11	0.186397	-0.049984	0.15856	-0.10907	0.252388	0.420468	TRUE	1	1				TRUE	FALSE
CDV3	CDV3	0.196777	0.0641478	0.15447	0.196223	0.257425	0.425303	TRUE	1	1				TRUE	FALSE
ISG20L2	ISG20L2	0.182172	-0.136346	0.168316	-0.235057	0.259007	0.426704	TRUE	1	1				TRUE	FALSE
ELF1	ELF1	0.200475	0.107895	0.154585	0.354991	0.260946	0.428029	TRUE	1	1				TRUE	FALSE
TXLNA	TXLNA	0.147134	-0.116388	0.217895	-0.340072	0.267203	0.435147	TRUE	1	1				TRUE	FALSE
LRRC37B	LRRC37B	0.198923	0.0860454	0.174579	0.116872	0.282439	0.449393	TRUE	1	1				TRUE	FALSE
DIAPH1	DIAPH1	0.23098	-0.00197961	0.156198	-0.0635982	0.289907	0.456628	TRUE	1	1				TRUE	FALSE
PARL	PARL	0.204239	0.0673987	0.176836	0.428774	0.290118	0.456717	TRUE	1	1				TRUE	FALSE
RING1	RING1	0.166581	-0.084218	0.220499	-0.148464	0.293492	0.459937	TRUE	1	1				TRUE	FALSE
PPP1CA	PPP1CA	0.206989	-0.132746	0.17954	-0.129198	0.295855	0.461267	TRUE	1	1				TRUE	FALSE
ATP6V1F	ATP6V1F	0.211691	-0.122757	0.179129	-0.272176	0.299961	0.464701	TRUE	1	1				TRUE	FALSE
NPEPPS	NPEPPS	0.183184	0.0888068	0.215354	0.171016	0.308092	0.470747	TRUE	1	1				TRUE	FALSE
FLAD1	FLAD1	0.187013	-0.076599	0.21655	-0.0787496	0.313611	0.47577	TRUE	1	1				TRUE	FALSE
NUFIP2	NUFIP2	0.213009	0.0747933	0.190979	0.28384	0.31457	0.476902	TRUE	1	1				TRUE	FALSE
RASSF7	RASSF7	0.229268	-0.142021	0.182558	-0.338123	0.320682	0.480659	TRUE	1	1				TRUE	FALSE
TMEM101	TMEM101	0.203197	-0.0954832	0.206088	-0.081795	0.320795	0.480659	TRUE	1	1				TRUE	FALSE
CD81	CD81	0.222003	-0.137161	0.194106	-0.124188	0.327014	0.484859	TRUE	1	1				TRUE	FALSE
COQ10B	COQ10B	0.186609	0.144662	0.232307	0.241727	0.328324	0.485248	TRUE	1	1				TRUE	FALSE
ARNTL	ARNTL	0.211724	0.0945776	0.210831	0.383953	0.334786	0.490191	TRUE	1	1				TRUE	FALSE
KCTD13	KCTD13	0.204424	-0.101157	0.226247	-0.288963	0.342761	0.493938	TRUE	1	1				TRUE	FALSE
MYD88	MYD88	0.213679	-0.0545663	0.217926	-0.38235	0.344313	0.495487	TRUE	1	1				TRUE	FALSE
KLF2	KLF2	0.201766	-0.256653	0.233696	-0.181461	0.347179	0.497544	TRUE	1	1				TRUE	FALSE
STAT5B	STAT5B	0.245726	-0.0640227	0.192713	-0.36118	0.348168	0.497816	TRUE	1	1				TRUE	FALSE
TROVE2	TROVE2	0.232583	-0.0179565	0.204502	-0.29617	0.349184	0.498812	TRUE	1	1				TRUE	FALSE
OGFR	OGFR	0.229933	-0.293415	0.231737	-0.151207	0.376048	0.521815	TRUE	1	1				TRUE	FALSE
PLEKHO1	PLEKHO1	0.216147	-0.0826893	0.251825	-0.295788	0.381251	0.526276	TRUE	1	1				TRUE	FALSE
C15ORF39	C15ORF39	0.235585	-0.26177	0.23904	-0.23331	0.38964	0.534084	TRUE	1	1				TRUE	FALSE
RPL17	RPL17	0.254835	0.413484	0.221296	0.567998	0.389992	0.534098	TRUE	1	1				TRUE	FALSE
EGLN2	EGLN2	0.250646	-0.1013	0.238811	-1.6026	0.405129	0.547372	TRUE	1	1				TRUE	FALSE
PRNP	PRNP	0.245184	0.126302	0.262721	1.15113	0.424245	0.559202	TRUE	1	1				TRUE	FALSE
RHOT2	RHOT2	0.248882	-0.142197	0.265281	-0.27937	0.430846	0.564022	TRUE	1	1				TRUE	FALSE
WDR13	WDR13	0.092055	-0.157552	0.0385524	0.592535	0.0501034	0.185478	TRUE	1	1				FALSE
GSK3B	GSK3B	0.0824916	0.0279205	0.0433764	-0.199694	0.0504368	0.186234	TRUE	1	1				FALSE
PGD	PGD	0.0792749	-0.276453	0.0467884	0.471878	0.0519232	0.189075	TRUE	1	1				FALSE
MTX1	MTX1	0.0576153	-0.190989	0.0652363	1.24218	0.0524819	0.189775	TRUE	1	1				FALSE
PTGER4	PTGER4	0.139762	0.149528	0.0269848	-0.618113	0.0526265	0.190029	TRUE	1	1				FALSE
AP2M1	AP2M1	0.0495562	-0.164171	0.077992	0.00401225	0.0536782	0.191655	TRUE	1	1				FALSE
UBR2	UBR2	0.0731671	0.0224384	0.0532629	-0.00990451	0.0540378	0.192059	TRUE	1	1				FALSE
PPP3CB	PPP3CB	0.0837791	0.139069	0.0479823	-0.416171	0.0554077	0.194384	TRUE	1	1				FALSE
OSBPL8	OSBPL8	0.0384464	0.337547	0.109043	-0.430854	0.0573144	0.198765	TRUE	1	1				FALSE
DUSP6	DUSP6	0.105402	-0.134355	0.0413564	1.58718	0.0591404	0.200588	TRUE	1	1				FALSE
UBL7	UBL7	0.0566788	-0.206809	0.0820038	0.853895	0.0622622	0.20712	TRUE	1	1				FALSE
RAB32	RAB32	0.0738199	-0.163044	0.0646813	0.409629	0.0636187	0.209398	TRUE	1	1				FALSE
MAT2B	MAT2B	0.157669	0.000323221	0.0305931	-0.613032	0.0641382	0.21032	TRUE	1	1				FALSE
HSP90B1	HSP90B1	0.0376653	0.126221	0.132407	-0.0270653	0.0658692	0.212321	TRUE	1	1				FALSE
ANXA1	ANXA1	0.135397	0.142576	0.038454	-0.455639	0.0681686	0.216632	TRUE	1	1				FALSE
TMEM126B	TMEM126B	0.125986	0.271679	0.0425814	-0.236566	0.0698102	0.219575	TRUE	1	1				FALSE
NRGN	NRGN	0.0359437	-0.458336	0.154123	0.344324	0.071613	0.222465	TRUE	1	1				FALSE
CHIC2	CHIC2	0.10981	0.0797596	0.0527824	-0.172362	0.0742243	0.226821	TRUE	1	1				FALSE
LMO4	LMO4	0.0630942	0.0797593	0.0930379	-0.521656	0.0749739	0.227328	TRUE	1	1				FALSE
APAF1	APAF1	0.0757512	0.125297	0.079167	-0.0747129	0.0762507	0.230081	TRUE	1	1				FALSE
IRF2BP2	IRF2BP2	0.138599	0.155175	0.0435136	-0.430505	0.0765911	0.230439	TRUE	1	1				FALSE
SLMAP	SLMAP	0.0476801	0.229566	0.133033	-0.0923462	0.0796993	0.236368	TRUE	1	1				FALSE
RAB5C	RAB5C	0.135337	-0.122339	0.0474061	1.28509	0.0804177	0.23782	TRUE	1	1				FALSE
ILF2	ILF2	0.0535796	0.0581481	0.120961	-0.184706	0.0810607	0.238089	TRUE	1	1				FALSE
DPM2	DPM2	0.0804715	-0.257221	0.0805387	0.0609952	0.0810608	0.238089	TRUE	1	1				FALSE
LILRB2	LILRB2	0.047894	0.014979	0.135446	-0.433933	0.0811198	0.238089	TRUE	1	1				FALSE
SPOP	SPOP	0.059785	-0.1395	0.111923	0.104429	0.0831187	0.241906	TRUE	1	1				FALSE
AGL	AGL	0.0747642	0.315028	0.0909825	-0.246598	0.0841974	0.243003	TRUE	1	1				FALSE
DNAJB6	DNAJB6	0.143712	-0.125941	0.0475408	0.957715	0.0844878	0.243609	TRUE	1	1				FALSE
LY96	LY96	0.0435581	0.573837	0.161057	-0.515455	0.0862574	0.24637	TRUE	1	1				FALSE
TMEM134	TMEM134	0.0947432	-0.0887218	0.0754922	0.011693	0.0875737	0.248148	TRUE	1	1				FALSE
RAB27A	RAB27A	0.0605099	0.123161	0.118713	-0.298559	0.0878703	0.248148	TRUE	1	1				FALSE
IDS	IDS	0.127159	-0.0517049	0.0571156	0.47926	0.0886301	0.249332	TRUE	1	1				FALSE
CD74	CD74	0.0664409	-0.14033	0.112444	1.09729	0.0906123	0.252177	TRUE	1	1				FALSE
ZFP90	ZFP90	0.0633146	0.119745	0.119689	-0.19915	0.0916296	0.253915	TRUE	1	1				FALSE
XPO7	XPO7	0.0481356	-0.0955243	0.170566	0.0311117	0.0975605	0.260433	TRUE	1	1				FALSE
PJA2	PJA2	0.066577	0.227949	0.124892	-0.079653	0.0985286	0.261819	TRUE	1	1				FALSE
PKM2	PKM2	0.0971015	-0.184972	0.0874465	0.982607	0.100149	0.263428	TRUE	1	1				FALSE
VKORC1	VKORC1	0.114518	-0.133814	0.0758745	0.852817	0.101952	0.265927	TRUE	1	1				FALSE
GUK1	GUK1	0.0569711	-0.254265	0.153322	0.0588429	0.102368	0.266568	TRUE	1	1				FALSE
SAFB	SAFB	0.0514179	-0.0189349	0.170271	0.143709	0.10255	0.266673	TRUE	1	1				FALSE
RCOR3	RCOR3	0.0587024	0.235481	0.149837	-0.364822	0.102919	0.266673	TRUE	1	1				FALSE
CTSS	CTSS	0.106804	0.0306069	0.0826645	-0.869999	0.103218	0.267062	TRUE	1	1				FALSE
PTP4A2	PTP4A2	0.0524229	0.0143564	0.173689	-0.266746	0.105699	0.271836	TRUE	1	1				FALSE
RPS27	RPS27	0.0904907	0.185319	0.103291	-0.405671	0.107851	0.275206	TRUE	1	1				FALSE
FAM102A	FAM102A	0.0568126	-0.169765	0.17767	0.180911	0.114419	0.283726	TRUE	1	1				FALSE
SRP9	SRP9	0.0634464	0.247474	0.162848	-0.260807	0.116486	0.286685	TRUE	1	1				FALSE
SHCBP1	SHCBP1	0.13115	-0.366062	0.0792632	0.366833	0.117032	0.287461	TRUE	1	1				FALSE
NUP62	NUP62	0.16576	-0.038574	0.0635055	0.710614	0.118163	0.288195	TRUE	1	1				FALSE
ERGIC1	ERGIC1	0.0627787	-0.335197	0.168483	1.64081	0.118596	0.28866	TRUE	1	1				FALSE
TSC22D1	TSC22D1	0.177817	-0.140482	0.0667194	1.39988	0.129437	0.302273	TRUE	1	1				FALSE
ATG12	ATG12	0.119212	0.110105	0.100785	-0.0609131	0.130683	0.303711	TRUE	1	1				FALSE
GRB2	GRB2	0.151767	-0.0728637	0.0795447	0.843707	0.131155	0.303711	TRUE	1	1				FALSE
NGFRAP1	NGFRAP1	0.125707	-0.153444	0.0978358	0.376495	0.133008	0.305742	TRUE	1	1				FALSE
SNRPG	SNRPG	0.101218	0.307017	0.127806	-0.538824	0.138168	0.310468	TRUE	1	1				FALSE
MKNK1	MKNK1	0.126787	0.0297577	0.104763	-0.114608	0.140943	0.31355	TRUE	1	1				FALSE
PQLC1	PQLC1	0.16706	-0.265396	0.0839837	0.565182	0.146874	0.321719	TRUE	1	1				FALSE
ABTB1	ABTB1	0.0765887	-0.241486	0.185297	0.405631	0.14814	0.323583	TRUE	1	1				FALSE
HDAC2	HDAC2	0.0992503	0.127842	0.147548	-0.47644	0.151664	0.327504	TRUE	1	1				FALSE
CDC40	CDC40	0.114569	0.148735	0.128672	-0.176779	0.152419	0.327874	TRUE	1	1				FALSE
DECR1	DECR1	0.120814	0.0313393	0.122311	-0.337785	0.152688	0.328227	TRUE	1	1				FALSE
SNRPB2	SNRPB2	0.0933538	0.0922996	0.158571	-0.263707	0.152891	0.328436	TRUE	1	1				FALSE
HCK	HCK	0.0839584	-0.0575487	0.180219	0.216458	0.155407	0.330583	TRUE	1	1				FALSE
CYP27A1	CYP27A1	0.091693	-0.477531	0.167018	0.605217	0.156808	0.331662	TRUE	1	1				FALSE
RAC1	RAC1	0.1588	0.0239202	0.0993764	-0.452871	0.160348	0.334094	TRUE	1	1				FALSE
C3ORF19	C3ORF19	0.104651	-0.0886224	0.156373	0.118687	0.164739	0.338475	TRUE	1	1				FALSE
ATP1A1	ATP1A1	0.180868	-0.0664989	0.0935969	0.880512	0.168932	0.342367	TRUE	1	1				FALSE
TM2D3	TM2D3	0.178207	0.127418	0.0956173	-0.236623	0.169749	0.343509	TRUE	1	1				FALSE
IDH1	IDH1	0.188533	0.120927	0.0962663	-0.054522	0.177793	0.352982	TRUE	1	1				FALSE
CRBN	CRBN	0.136094	0.214489	0.134399	-0.370058	0.178807	0.35455	TRUE	1	1				FALSE
IQSEC1	IQSEC1	0.111271	-0.11179	0.167223	0.253462	0.181065	0.356977	TRUE	1	1				FALSE
RPS27A	RPS27A	0.117448	-0.0242994	0.163358	0.490536	0.185171	0.361129	TRUE	1	1				FALSE
OAZ1	OAZ1	0.117387	-0.128992	0.168018	0.433181	0.188946	0.364672	TRUE	1	1				FALSE
KRCC1	KRCC1	0.104205	0.0606313	0.190087	-0.301269	0.189541	0.365101	TRUE	1	1				FALSE
RGS18	RGS18	0.156222	0.237931	0.13026	-0.0584736	0.193311	0.369186	TRUE	1	1				FALSE
AHSA2	AHSA2	0.167312	0.118384	0.124458	-0.035121	0.196587	0.372047	TRUE	1	1				FALSE
DEXI	DEXI	0.112206	-0.0875682	0.186519	0.355712	0.19731	0.372736	TRUE	1	1				FALSE
NDUFA4	NDUFA4	0.176087	0.369876	0.119982	-0.0393246	0.198671	0.374174	TRUE	1	1				FALSE
CSF1R	CSF1R	0.204288	-0.104353	0.105712	0.422766	0.201853	0.376077	TRUE	1	1				FALSE
VPS36	VPS36	0.163268	0.204305	0.132668	-0.288066	0.20229	0.376336	TRUE	1	1				FALSE
CAPN1	CAPN1	0.186313	-0.161669	0.121937	0.395624	0.209359	0.38162	TRUE	1	1				FALSE
RPIA	RPIA	0.126119	-0.0376979	0.182838	0.170544	0.211623	0.384175	TRUE	1	1				FALSE
SLC25A37	SLC25A37	0.115808	-0.152503	0.204744	0.317844	0.215934	0.389281	TRUE	1	1				FALSE
SNN	SNN	0.125544	-0.205311	0.189971	0.43044	0.216847	0.3898	TRUE	1	1				FALSE
GSTO1	GSTO1	0.16813	0.110557	0.147525	-0.550311	0.22302	0.395682	TRUE	1	1				FALSE
TMCO1	TMCO1	0.177816	0.190693	0.143865	-0.467882	0.227953	0.40014	TRUE	1	1				FALSE
HERC1	HERC1	0.200304	-0.0770742	0.131608	0.419213	0.232861	0.404136	TRUE	1	1				FALSE
SNRK	SNRK	0.144159	0.123151	0.18502	-0.25631	0.234806	0.405836	TRUE	1	1				FALSE
MRPL32	MRPL32	0.21005	0.222679	0.127466	-0.0249493	0.235443	0.406376	TRUE	1	1				FALSE
PLCG2	PLCG2	0.124345	0.0635388	0.215339	-0.137278	0.235456	0.406376	TRUE	1	1				FALSE
CNBP	CNBP	0.213813	0.0954045	0.125751	-0.240265	0.236147	0.406974	TRUE	1	1				FALSE
ERH	ERH	0.143932	0.144915	0.193139	-0.0505034	0.241773	0.410841	TRUE	1	1				FALSE
CD68	CD68	0.213404	-0.129081	0.13048	1.51332	0.242055	0.410841	TRUE	1	1				FALSE
LRP10	LRP10	0.133218	-0.17025	0.220738	0.0754132	0.251493	0.419873	TRUE	1	1				FALSE
LMO2	LMO2	0.182189	0.135415	0.162939	-0.123857	0.253172	0.421091	TRUE	1	1				FALSE
MEGF9	MEGF9	0.175415	0.0673233	0.175533	-0.497397	0.259769	0.427367	TRUE	1	1				FALSE
RPL36	RPL36	0.172389	-0.038368	0.1797	0.768217	0.260874	0.428029	TRUE	1	1				FALSE
PLRG1	PLRG1	0.196119	0.0957383	0.160473	-0.17296	0.263775	0.431499	TRUE	1	1				FALSE
CCDC14	CCDC14	0.160112	0.224979	0.200004	-0.430929	0.26699	0.435027	TRUE	1	1				FALSE
TNIP1	TNIP1	0.212178	-0.156532	0.155366	0.377882	0.272437	0.439538	TRUE	1	1				FALSE
TAF15	TAF15	0.172901	-0.17051	0.19549	0.409208	0.277215	0.443702	TRUE	1	1				FALSE
DNTTIP1	DNTTIP1	0.205481	-0.00107543	0.167618	0.214757	0.280841	0.447536	TRUE	1	1				FALSE
RPLP1	RPLP1	0.195455	-0.0903473	0.184595	0.290123	0.289916	0.456628	TRUE	1	1				FALSE
PDCD2	PDCD2	0.226111	0.0680095	0.168457	-0.414573	0.300874	0.464787	TRUE	1	1				FALSE
EXOC7	EXOC7	0.193616	-0.108251	0.205397	0.0126686	0.309771	0.472386	TRUE	1	1				FALSE
SNX6	SNX6	0.17813	-0.0807592	0.234924	0.382903	0.320643	0.480659	TRUE	1	1				FALSE
FN3KRP	FN3KRP	0.224454	-0.122464	0.186783	0.302445	0.321041	0.480659	TRUE	1	1				FALSE
SND1	SND1	0.196098	-0.120851	0.235732	0.0701394	0.342645	0.493938	TRUE	1	1				FALSE
ATP5H	ATP5H	0.191251	0.0248023	0.243822	-0.247299	0.344632	0.495536	TRUE	1	1				FALSE
UBE2A	UBE2A	0.206504	0.0698517	0.227029	-0.379296	0.345863	0.49657	TRUE	1	1				FALSE
VASP	VASP	0.223957	-0.301722	0.210033	0.225252	0.346625	0.497229	TRUE	1	1				FALSE
CAP1	CAP1	0.240755	0.0417915	0.21353	-0.170023	0.367424	0.513442	TRUE	1	1				FALSE
RPL7L1	RPL7L1	0.229527	-0.0340034	0.250893	0.378351	0.39526	0.539652	TRUE	1	1				FALSE
FEZ2	FEZ2	0.262206	0.123591	0.248235	-0.0111565	0.427027	0.561384	TRUE	1	1				FALSE
MIS12	MIS12	0.24793	0.126814	0.265922	-0.133495	0.430466	0.563766	TRUE	1	1				FALSE
MRFAP1	MRFAP1	0.258569	-0.024038	0.255995	0.399529	0.431529	0.56421	TRUE	1	1				FALSE
HBG1	HBG1	2.01e-10	1.04296	0.751521	0.229257	5.37e-10	1.67e-06	FALSE	1	0				TRUE
CFD	CFD	1.27e-08	-0.875026	0.36606	-0.359056	3.35e-08	5.23e-05	FALSE	1	0				TRUE
SEMA6B	SEMA6B	1.78e-07	-1.27247	0.142369	-0.0837612	4.61e-07	0.00043262	FALSE	1	0				TRUE
SLC4A1	SLC4A1	1.42e-06	0.542236	0.0636041	1.84735	3.62e-06	0.00135092	FALSE	1	0				TRUE
SELENBP1	SELENBP1	1.52e-06	0.525895	0.224328	0.518268	3.89e-06	0.00135092	FALSE	1	0				TRUE
ALAS2	ALAS2	2.72e-06	0.54541	0.079448	1.47124	6.91e-06	0.00195913	FALSE	1	0				TRUE
LEF1	LEF1	5.6e-06	-0.34068	0.997629	-0.0260434	1.41e-05	0.00338566	FALSE	1	0				TRUE
NIN	NIN	1.61e-05	0.20474	0.351816	0.231286	4.02e-05	0.00651637	FALSE	1	0				TRUE
ARPC5	ARPC5	0.136677	0.104004	1.75e-05	0.355084	4.37e-05	0.00651637	FALSE	0	1				TRUE
RCBTB2	RCBTB2	1.96e-05	0.299857	0.485862	0.0520573	4.87e-05	0.00651637	FALSE	1	0				TRUE
TESC	TESC	3.25e-05	-0.157064	0.142111	-0.494934	8.05e-05	0.00867444	FALSE	1	0				TRUE
EPB49	EPB49	4.28e-05	0.252971	0.671183	0.201727	0.000105453	0.0100818	FALSE	1	0				TRUE
CLIC3	CLIC3	5.91e-05	-0.603665	0.62094	-0.324264	0.000145245	0.0122359	FALSE	1	0				TRUE
CD7	CD7	6.86e-05	-0.2461	0.827146	-0.0203211	0.000168126	0.0127816	FALSE	1	0				TRUE
DHPS	DHPS	0.000106068	-0.106126	0.141609	-0.0796304	0.000258578	0.014327	FALSE	1	0				TRUE
KIAA2013	KIAA2013	0.0875669	-0.229477	0.000109489	-0.271195	0.000266808	0.014327	FALSE	0	1				TRUE
SOD2	SOD2	0.193159	0.184144	0.000114776	1.74191	0.000279522	0.014327	FALSE	0	1				TRUE
TSSC4	TSSC4	0.000122501	-0.230001	0.992517	-0.0244266	0.000298082	0.014327	FALSE	1	0				TRUE
SLA	SLA	0.618067	0.0146936	0.00012437	0.92925	0.000302569	0.014327	FALSE	0	1				TRUE
SLC22A4	SLC22A4	0.000127181	0.285654	0.584558	0.219369	0.000309317	0.0143902	FALSE	1	0				TRUE
SLC44A1	SLC44A1	0.000141784	0.319938	0.230002	0.0438218	0.000344333	0.0157161	FALSE	1	0				TRUE
CXCL16	CXCL16	0.000156173	-0.0376019	0.903492	-0.0824145	0.000378781	0.0168666	FALSE	1	0				TRUE
HGS	HGS	0.000178173	-0.122075	0.950024	-0.0304512	0.00043135	0.0179022	FALSE	1	0				TRUE
DGUOK	DGUOK	0.000180331	0.0353569	0.334303	0.18534	0.0004365	0.0179022	FALSE	1	0				TRUE
CHPT1	CHPT1	0.439174	0.184908	0.000194824	1.02613	0.000471059	0.0190687	FALSE	0	1				TRUE
CEBPB	CEBPB	0.000198664	-0.747993	0.286457	-0.338286	0.000480209	0.0191899	FALSE	1	0				TRUE
HSPA8	HSPA8	0.46492	0.000670951	0.000205983	0.785423	0.000497638	0.0196347	FALSE	0	1				TRUE
AFTPH	AFTPH	0.116983	0.062578	0.000215577	0.33567	0.000520469	0.0200284	FALSE	0	1				TRUE
RNF135	RNF135	0.000221596	0.139168	0.141522	1.15402	0.000534781	0.0201559	FALSE	1	0				TRUE
SIGIRR	SIGIRR	0.151327	-0.117316	0.000222409	-0.347574	0.000536716	0.0201559	FALSE	0	1				TRUE
BSG	BSG	0.112508	-0.237118	0.000261178	-0.521784	0.000628735	0.0215638	FALSE	0	1				TRUE
LILRB3	LILRB3	0.000261865	-0.0863679	0.448197	-0.303922	0.000630361	0.0215638	FALSE	1	0				TRUE
GPX1	GPX1	0.000264441	-0.297678	0.560652	-0.0327443	0.000636466	0.0215638	FALSE	1	0				TRUE
FAM113B	FAM113B	0.000275485	-0.201314	0.224878	-0.360628	0.000662623	0.0216648	FALSE	1	0				TRUE
TPI1	TPI1	0.000313439	-0.132571	0.629794	-0.0133986	0.000752351	0.0234508	FALSE	1	0				TRUE
CDA	CDA	0.000365204	-0.480458	0.393594	-0.117878	0.000874363	0.0255285	FALSE	1	0				TRUE
LAMP2	LAMP2	0.000377442	0.176188	0.351587	0.263216	0.000903148	0.0257024	FALSE	1	0				TRUE
ZDHHC18	ZDHHC18	0.212579	-0.0149767	0.000379099	-0.204352	0.000907047	0.0257024	FALSE	0	1				TRUE
CHSY1	CHSY1	0.000383626	0.124202	0.236881	0.197534	0.000917689	0.0257697	FALSE	1	0				TRUE
SLC4A7	SLC4A7	0.121686	0.258779	0.000397471	0.39762	0.000950219	0.0264449	FALSE	0	1				TRUE
FOLR3	FOLR3	0.000454289	-0.90901	0.0921963	-1.14273	0.00108346	0.0288646	FALSE	1	0				TRUE
RNGTT	RNGTT	0.000471949	0.111856	0.870127	0.0143503	0.00112481	0.029712	FALSE	1	0				TRUE
PRDX1	PRDX1	0.000492356	0.0535585	0.779709	0.118591	0.00117254	0.0304568	FALSE	1	0				TRUE
SNRPF	SNRPF	0.000546353	0.122966	0.764593	0.109184	0.00129866	0.0326446	FALSE	1	0				TRUE
HBQ1	HBQ1	0.000581042	-0.427517	0.808067	-0.0999732	0.00137955	0.0328685	FALSE	1	0				TRUE
LCOR	LCOR	0.337911	0.0673984	0.000581859	0.167047	0.00138145	0.0328685	FALSE	0	1				TRUE
RPS6KB1	RPS6KB1	0.1264	0.214604	0.000590883	0.0791731	0.00140248	0.0328685	FALSE	0	1				TRUE
HIF1A	HIF1A	0.182079	0.175913	0.000607864	0.613974	0.00144202	0.033301	FALSE	0	1				TRUE
JUND	JUND	0.000676726	-0.304106	0.202974	-0.277881	0.00160214	0.0356345	FALSE	1	0				TRUE
NUDT16L1	NUDT16L1	0.000680951	-0.160072	0.317772	-0.0480448	0.00161196	0.0356345	FALSE	1	0				TRUE
IFRD1	IFRD1	0.000791393	0.369828	0.482324	0.345992	0.00186801	0.0390777	FALSE	1	0				TRUE
BTF3	BTF3	0.110924	-0.0849911	0.000880827	-0.250625	0.00207475	0.0428279	FALSE	0	1				TRUE
M6PR	M6PR	0.397061	-0.0158847	0.000951269	-0.575384	0.00223726	0.044149	FALSE	0	1				TRUE
DUSP18	DUSP18	0.29715	-0.0095813	0.000986736	-0.323575	0.00231897	0.0446186	FALSE	0	1				TRUE
RPL10A	RPL10A	0.00100575	-0.213292	0.41613	-0.0455061	0.00236274	0.0451819	FALSE	1	0				TRUE
ZNF467	ZNF467	0.00103828	-0.582834	0.512837	-0.271129	0.00243758	0.0455116	FALSE	1	0				TRUE
CRIP1	CRIP1	0.00103862	-0.0380143	0.853432	-0.125074	0.00243838	0.0455116	FALSE	1	0				TRUE
ALDH1A1	ALDH1A1	0.00110115	-0.195954	0.467272	-0.213311	0.00258208	0.0467928	FALSE	1	0				TRUE
RAB35	RAB35	0.481448	-0.0983413	0.00111201	-0.553688	0.00260704	0.0469562	FALSE	0	1				TRUE
ANXA3	ANXA3	0.00118767	0.526299	0.683258	0.0993022	0.00278062	0.0483175	FALSE	1	0				TRUE
PIK3CG	PIK3CG	0.390141	0.0332247	0.00120514	0.319473	0.00282067	0.0485748	FALSE	0	1				TRUE
MTPN	MTPN	0.605149	0.0444656	0.00123445	0.618497	0.00288782	0.0491876	FALSE	0	1				TRUE
CD3E	CD3E	0.00125284	-0.19971	0.941727	-0.104104	0.00292992	0.0493652	FALSE	1	0				TRUE
EPRS	EPRS	0.205671	0.0180873	0.00132331	0.247857	0.00309113	0.0511806	FALSE	0	1				TRUE
TRIM21	TRIM21	0.849162	-0.0411804	0.00136124	-0.289871	0.00317783	0.0516839	FALSE	0	1				TRUE
TM9SF2	TM9SF2	0.237374	0.074628	0.00139026	0.295212	0.00324412	0.0517502	FALSE	0	1				TRUE
C17ORF49	C17ORF49	0.00141512	-0.103437	0.143132	-0.240225	0.00330086	0.0517502	FALSE	1	0				TRUE
ASCL2	ASCL2	0.00146475	-0.638918	0.53477	-0.326231	0.00341409	0.0526491	FALSE	1	0				TRUE
RNF149	RNF149	0.335605	0.0300726	0.00160073	0.461523	0.00372379	0.0543076	FALSE	0	1				TRUE
XKR8	XKR8	0.131428	-0.272991	0.00160398	-0.246638	0.00373117	0.0543076	FALSE	0	1				TRUE
RPL24	RPL24	0.00163698	0.138766	0.396171	0.465016	0.00380622	0.0543076	FALSE	1	0				TRUE
CBL	CBL	0.379444	0.0787114	0.00164471	0.910901	0.0038238	0.0543076	FALSE	0	1				TRUE
BCL6	BCL6	0.00167179	0.174906	0.291836	1.33474	0.00388534	0.0543076	FALSE	1	0				TRUE
HNRPDL	HNRPDL	0.257121	0.0250971	0.00175586	0.414822	0.00407626	0.0554834	FALSE	0	1				TRUE
SNRPB	SNRPB	0.00178501	-0.091337	0.266144	-0.298148	0.00414239	0.0561384	FALSE	1	0				TRUE
CABIN1	CABIN1	0.113082	-0.129159	0.00186495	-0.288342	0.00432359	0.0573473	FALSE	0	1				TRUE
RPS16	RPS16	0.00197312	-0.101458	0.53908	-0.137519	0.00456845	0.0583313	FALSE	1	0				TRUE
TOMM70A	TOMM70A	0.674886	0.0418156	0.00197814	0.216169	0.00457981	0.0583313	FALSE	0	1				TRUE
SNAP23	SNAP23	0.361884	0.0926216	0.0019804	0.508763	0.00458491	0.0583313	FALSE	0	1				TRUE
SLC25A23	SLC25A23	0.00210088	-0.196056	0.699108	-0.11166	0.00485718	0.0608025	FALSE	1	0				TRUE
C20ORF4	C20ORF4	0.00228519	-0.137666	0.235079	-0.151908	0.00527279	0.0635317	FALSE	1	0				TRUE
STX16	STX16	0.00229072	0.0500782	0.291325	0.736537	0.00528525	0.0635317	FALSE	1	0				TRUE
SLC35A5	SLC35A5	0.002297	0.149057	0.199819	0.00881264	0.0052994	0.0635317	FALSE	1	0				TRUE
LPIN2	LPIN2	0.678761	-0.0439827	0.00231055	-0.815466	0.00532991	0.0636525	FALSE	0	1				TRUE
ARFGEF1	ARFGEF1	0.00236569	0.138251	0.392559	0.209109	0.00545403	0.0646396	FALSE	1	0				TRUE
CD96	CD96	0.00238006	-0.0851544	0.642877	-0.0332848	0.00548635	0.0647764	FALSE	1	0				TRUE
NDUFB8	NDUFB8	0.00248479	-0.0462449	0.509739	-0.184459	0.00572181	0.065927	FALSE	1	0				TRUE
CD302	CD302	0.00258086	0.208183	0.8418	0.0887604	0.00593753	0.066722	FALSE	1	0				TRUE
RXRA	RXRA	0.00263281	-0.0473534	0.301243	-0.323999	0.00605409	0.0670306	FALSE	1	0				TRUE
CIRBP	CIRBP	0.903716	0.00641912	0.00264223	0.544133	0.0060752	0.0670306	FALSE	0	1				TRUE
ATP5G1	ATP5G1	0.0026445	-0.0818262	0.900615	-0.279021	0.00608031	0.0670306	FALSE	1	0				TRUE
MIDN	MIDN	0.00267491	-0.206618	0.125875	-0.343362	0.00614849	0.0670306	FALSE	1	0				TRUE
HSPA4	HSPA4	0.650954	0.0592435	0.00275565	0.35381	0.0063294	0.0682655	FALSE	0	1				TRUE
ITM2B	ITM2B	0.678769	-0.0516402	0.00279341	-0.233153	0.00641396	0.0682813	FALSE	0	1				TRUE
FAM45A	FAM45A	0.00279974	0.239962	0.784686	0.120829	0.00642812	0.0682813	FALSE	1	0				TRUE
TSPAN31	TSPAN31	0.261663	-0.0717267	0.00280137	-0.822019	0.00643178	0.0682813	FALSE	0	1				TRUE
FAM98A	FAM98A	0.315775	0.0948366	0.00282897	0.239286	0.00649354	0.0682813	FALSE	0	1				TRUE
PHF20L1	PHF20L1	0.00283876	0.21786	0.472897	0.806825	0.00651547	0.0682813	FALSE	1	0				TRUE
CHMP4B	CHMP4B	0.604517	-0.117214	0.00285129	-0.590682	0.0065435	0.0682813	FALSE	0	1				TRUE
XRCC6	XRCC6	0.00300221	-0.219307	0.143281	-0.205046	0.00688088	0.0692944	FALSE	1	0				TRUE
CD86	CD86	0.233532	-0.119156	0.00300446	-1.02348	0.0068859	0.0692944	FALSE	0	1				TRUE
FGD2	FGD2	0.837639	0.00370233	0.00303689	0.460445	0.00695834	0.0692944	FALSE	0	1				TRUE
WDR75	WDR75	0.194048	0.136635	0.0031053	0.170341	0.00711104	0.0704321	FALSE	0	1				TRUE
C11ORF2	C11ORF2	0.0031371	-0.159679	0.433578	-0.165681	0.007182	0.0706192	FALSE	1	0				TRUE
DHRS9	DHRS9	0.255058	-0.0669007	0.00317032	-1.5751	0.00725609	0.0709004	FALSE	0	1				TRUE
SHKBP1	SHKBP1	0.00321234	-0.531868	0.138964	-0.206472	0.00734977	0.0714353	FALSE	1	0				TRUE
STAT2	STAT2	0.522267	0.0140483	0.00321544	0.31167	0.00735666	0.0714353	FALSE	0	1				TRUE
AIP	AIP	0.00329608	-0.10943	0.224628	-0.26762	0.00753633	0.0720575	FALSE	1	0				TRUE
SULT1A1	SULT1A1	0.00343336	-0.202879	0.347919	-0.188457	0.00784188	0.0738464	FALSE	1	0				TRUE
IMPDH1	IMPDH1	0.00344996	-0.321287	0.532312	-0.225401	0.00787879	0.0739705	FALSE	1	0				TRUE
EPN1	EPN1	0.00363522	-0.299019	0.89835	-0.0149012	0.00829043	0.0767553	FALSE	1	0				TRUE
C20ORF111	C20ORF111	0.942144	-0.0073406	0.00363887	-0.688162	0.00829854	0.0767553	FALSE	0	1				TRUE
TMED9	TMED9	0.390459	-0.150491	0.00372288	-0.722932	0.00848496	0.0776676	FALSE	0	1				TRUE
VNN2	VNN2	0.00372968	0.205216	0.611159	0.549252	0.00850005	0.0776676	FALSE	1	0				TRUE
PSTPIP2	PSTPIP2	0.00374395	0.180752	0.224303	0.145964	0.00853169	0.0776676	FALSE	1	0				TRUE
ACSL4	ACSL4	0.134206	0.224193	0.00376767	0.468476	0.00858431	0.0777828	FALSE	0	1				TRUE
C19ORF6	C19ORF6	0.339846	-0.417358	0.00384174	-0.0390083	0.00874849	0.0786309	FALSE	0	1				TRUE
PRKAR1A	PRKAR1A	0.170399	0.0693954	0.00386819	0.503507	0.00880709	0.0786309	FALSE	0	1				TRUE
NDUFS8	NDUFS8	0.00387479	-0.121456	0.584571	-0.0919748	0.00882173	0.0786309	FALSE	1	0				TRUE
DUSP11	DUSP11	0.00403164	0.0977219	0.225596	0.69069	0.00916896	0.0795347	FALSE	1	0				TRUE
CSRP1	CSRP1	0.0040324	-0.114707	0.379333	-0.200739	0.00917064	0.0795347	FALSE	1	0				TRUE
ICAM3	ICAM3	0.00405084	-0.288039	0.256307	-0.24637	0.00921142	0.0795347	FALSE	1	0				TRUE
CXXC5	CXXC5	0.00411618	-0.228082	0.777958	-0.161426	0.00935593	0.0801166	FALSE	1	0				TRUE
CCR3	CCR3	0.79771	-0.12695	0.00417392	-0.543366	0.00948354	0.0808717	FALSE	0	1				TRUE
HBM	HBM	0.00417956	-0.569135	0.639299	-0.136937	0.009496	0.0808717	FALSE	1	0				TRUE
RNF14	RNF14	0.87138	0.0631097	0.00428499	0.213076	0.00972886	0.0820676	FALSE	0	1				TRUE
FAM83F	FAM83F	0.00429163	-0.562241	0.35512	-0.114133	0.00974353	0.0820676	FALSE	1	0				TRUE
SDCBP	SDCBP	0.39953	-0.0142425	0.00432193	-0.940281	0.00981042	0.0822018	FALSE	0	1				TRUE
WBP2	WBP2	0.323545	-0.140072	0.00437037	-0.244709	0.00991731	0.0828746	FALSE	0	1				TRUE
EMR2	EMR2	0.004392	0.121972	0.235244	0.273682	0.00996502	0.0830507	FALSE	1	0				TRUE
SAE1	SAE1	0.00465667	-0.0922592	0.929919	-0.0748662	0.010548	0.0860682	FALSE	1	0				TRUE
S100A8	S100A8	0.00471784	0.467387	0.83306	0.0646257	0.0106825	0.0867115	FALSE	1	0				TRUE
ZYX	ZYX	0.00479461	-0.410068	0.461899	-0.0807991	0.0108511	0.0876241	FALSE	1	0				TRUE
RPP21	RPP21	0.00483205	-0.075141	0.664489	-0.168008	0.0109333	0.087889	FALSE	1	0				TRUE
CCPG1	CCPG1	0.00485408	0.256856	0.719338	0.306707	0.0109817	0.087889	FALSE	1	0				TRUE
CCDC12	CCDC12	0.00486093	-0.0821594	0.439796	-0.10425	0.0109967	0.087889	FALSE	1	0				TRUE
CEPT1	CEPT1	0.00491986	0.128745	0.369049	0.356783	0.011126	0.0886948	FALSE	1	0				TRUE
RAPGEF1	RAPGEF1	0.0049644	-0.11417	0.125385	-0.323244	0.0112236	0.0890337	FALSE	1	0				TRUE
RBBP4	RBBP4	0.972321	0.0128842	0.00500527	0.199459	0.0113132	0.0895005	FALSE	0	1				TRUE
MPV17	MPV17	0.234323	-0.022087	0.00503954	-0.234944	0.0113883	0.0898347	FALSE	0	1				TRUE
MBNL1	MBNL1	0.00511782	0.267818	0.377314	0.39806	0.0115597	0.0903044	FALSE	1	0				TRUE
MAN2B2	MAN2B2	0.323617	-0.0822509	0.00530748	-0.287301	0.0119743	0.0919311	FALSE	0	1				TRUE
U2AF1	U2AF1	0.959401	-0.00194972	0.0053365	-0.682773	0.0120377	0.0920393	FALSE	0	1				TRUE
NDUFS7	NDUFS7	0.00534097	-0.148781	0.740752	-0.126761	0.0120475	0.0920393	FALSE	1	0				TRUE
HK3	HK3	0.0054183	-0.387235	0.367077	-0.349777	0.0122163	0.0925142	FALSE	1	0				TRUE
SLC7A7	SLC7A7	0.00559397	-0.103708	0.453989	-0.0598805	0.0125994	0.0941779	FALSE	1	0				TRUE
HMGB2	HMGB2	0.00564443	0.149883	0.675127	0.13064	0.0127093	0.0947723	FALSE	1	0				TRUE
C1ORF144	C1ORF144	0.569763	-0.0629142	0.0057498	-0.224327	0.0129386	0.0957662	FALSE	0	1				TRUE
SEMA4A	SEMA4A	0.00584027	-0.147258	0.534465	-0.213747	0.0131354	0.0963367	FALSE	1	0				TRUE
MFSD1	MFSD1	0.19449	0.100594	0.00586728	0.29972	0.0131941	0.0963706	FALSE	0	1				TRUE
YRDC	YRDC	0.427634	-0.0547053	0.00587877	-0.783292	0.0132191	0.0963706	FALSE	0	1				TRUE
S100PBP	S100PBP	0.00588656	0.00061639	0.346094	0.275551	0.013236	0.0963706	FALSE	1	0				TRUE
ARF5	ARF5	0.505002	-0.149314	0.00590528	-0.745885	0.0132767	0.0963706	FALSE	0	1				TRUE
ADAM8	ADAM8	0.00605232	-0.593817	0.701211	-0.124016	0.013596	0.0978725	FALSE	1	0				TRUE
CCDC56	CCDC56	0.807511	-0.01746	0.0061734	-0.929254	0.0138587	0.0986245	FALSE	0	1				TRUE
BTG2	BTG2	0.692341	-0.0457341	0.00621173	-0.660006	0.0139418	0.0989898	FALSE	0	1				TRUE
GNA13	GNA13	0.00652059	0.11802	0.172737	0.220396	0.0146105	0.101808	FALSE	1	0				TRUE
DDX47	DDX47	0.301007	-0.00811708	0.00666571	-0.258489	0.0149242	0.102122	FALSE	0	1				TRUE
SLTM	SLTM	0.142233	0.12543	0.00674804	0.477116	0.015102	0.103004	FALSE	0	1				TRUE
ALDOA	ALDOA	0.00698461	-0.191946	0.768053	-0.113682	0.0156124	0.105105	FALSE	1	0				TRUE
SIPA1	SIPA1	0.00704639	-0.232866	0.758932	-0.0731266	0.0157455	0.105773	FALSE	1	0				TRUE
ZFYVE20	ZFYVE20	0.726629	0.0439966	0.00709262	0.475025	0.0158451	0.106214	FALSE	0	1				TRUE
TCIRG1	TCIRG1	0.00711951	-0.55571	0.289005	-0.142697	0.0159031	0.106299	FALSE	1	0				TRUE
SESN3	SESN3	0.00713023	0.315011	0.229844	0.233112	0.0159261	0.106299	FALSE	1	0				TRUE
UQCRH	UQCRH	0.00715917	0.146878	0.452857	0.528903	0.0159885	0.106331	FALSE	1	0				TRUE
CAB39	CAB39	0.00721717	0.189017	0.382124	0.205949	0.0161133	0.106562	FALSE	1	0				TRUE
BIRC3	BIRC3	0.362359	0.252491	0.00729157	3.54939	0.0162735	0.106562	FALSE	0	1				TRUE
FCRL3	FCRL3	0.570465	0.144764	0.00730187	0.11635	0.0162956	0.106562	FALSE	0	1				TRUE
UBA52	UBA52	0.00731021	-0.16879	0.546271	-0.0741098	0.0163136	0.106562	FALSE	1	0				TRUE
ERAL1	ERAL1	0.00734084	-0.209783	0.591848	-0.162049	0.0163794	0.106562	FALSE	1	0				TRUE
RPL27A	RPL27A	0.00736438	0.132	0.622252	0.356811	0.0164301	0.106562	FALSE	1	0				TRUE
NECAP2	NECAP2	0.00736548	-0.146111	0.243461	-0.230295	0.0164325	0.106562	FALSE	1	0				TRUE
LYZ	LYZ	0.604378	0.0475204	0.00758581	0.939065	0.016906	0.108428	FALSE	0	1				TRUE
FAM49B	FAM49B	0.00783274	0.189657	0.384354	0.102594	0.017436	0.111141	FALSE	1	0				TRUE
ADM	ADM	0.00785332	0.0436641	0.949721	0.18495	0.0174801	0.111195	FALSE	1	0				TRUE
SLC25A42	SLC25A42	0.00790986	-0.112251	0.591176	-0.122442	0.0176014	0.111642	FALSE	1	0				TRUE
FLOT1	FLOT1	0.291893	-0.00839597	0.00796942	-0.429513	0.017729	0.111812	FALSE	0	1				TRUE
ATXN2	ATXN2	0.132506	-0.096054	0.00798327	-0.841965	0.0177587	0.111812	FALSE	0	1				TRUE
CD55	CD55	0.377125	0.087524	0.0081329	0.0131784	0.0180793	0.112968	FALSE	0	1				TRUE
FYB	FYB	0.0081752	0.129276	0.146087	0.131608	0.0181699	0.112968	FALSE	1	0				TRUE
NGLY1	NGLY1	0.237651	0.086822	0.00817987	0.145875	0.0181798	0.112968	FALSE	0	1				TRUE
GOLGA7	GOLGA7	0.00819316	0.0957774	0.800643	0.441463	0.0182083	0.112968	FALSE	1	0				TRUE
UBE3A	UBE3A	0.00823294	0.126828	0.309008	0.0881831	0.0182935	0.113136	FALSE	1	0				TRUE
LTBR	LTBR	0.00829072	0.0777971	0.206102	0.285827	0.0184171	0.113227	FALSE	1	0				TRUE
SH3BP1	SH3BP1	0.0083247	-0.168755	0.324067	-0.320788	0.0184898	0.11345	FALSE	1	0				TRUE
CD48	CD48	0.00836603	0.189449	0.237127	0.304842	0.0185782	0.113559	FALSE	1	0				TRUE
MRPS18C	MRPS18C	0.218772	0.208698	0.00844074	3.0728	0.018738	0.113853	FALSE	0	1				TRUE
GBA	GBA	0.00853464	-0.0148902	0.242045	-0.283977	0.0189387	0.114439	FALSE	1	0				TRUE
TRIP12	TRIP12	0.376515	0.0573474	0.00862257	0.399766	0.0191266	0.114965	FALSE	0	1				TRUE
RPS20	RPS20	0.00864342	-0.0875457	0.128271	-0.299234	0.0191712	0.114965	FALSE	1	0				TRUE
DEDD	DEDD	0.516009	-0.0665579	0.00866015	-0.927306	0.0192069	0.114965	FALSE	0	1				TRUE
TNFRSF1B	TNFRSF1B	0.00866828	0.0575719	0.929336	0.0973488	0.0192243	0.114965	FALSE	1	0				TRUE
TMBIM4	TMBIM4	0.00869695	0.139944	0.677434	0.0393842	0.0192855	0.114965	FALSE	1	0				TRUE
SHC1	SHC1	0.561047	-0.0251929	0.00869905	-0.285496	0.01929	0.114965	FALSE	0	1				TRUE
GART	GART	0.226427	-0.00499638	0.00874637	-0.485853	0.019391	0.115127	FALSE	0	1				TRUE
RPL35A	RPL35A	0.00888576	0.159034	0.30206	0.392524	0.0196886	0.115863	FALSE	1	0				TRUE
ITK	ITK	0.00900719	-0.148022	0.88416	-0.0096212	0.0199476	0.116717	FALSE	1	0				TRUE
TCEB1	TCEB1	0.00920475	0.163044	0.640501	0.100247	0.0203687	0.118671	FALSE	1	0				TRUE
RPS25	RPS25	0.00923568	0.0481325	0.687697	0.351922	0.0204345	0.118833	FALSE	1	0				TRUE
ST6GAL1	ST6GAL1	0.833269	-0.0223991	0.00928693	-0.0321046	0.0205436	0.119245	FALSE	0	1				TRUE
EFHD2	EFHD2	0.00933631	-0.472309	0.874312	-0.123233	0.0206487	0.119632	FALSE	1	0				TRUE
F8A1	F8A1	0.425237	-0.110589	0.00944607	-0.491128	0.0208822	0.120044	FALSE	0	1				TRUE
IFNGR1	IFNGR1	0.00944778	0.239498	0.222612	0.387448	0.0208858	0.120044	FALSE	1	0				TRUE
MGAT1	MGAT1	0.00946024	-0.154729	0.13741	-0.269148	0.0209123	0.120044	FALSE	1	0				TRUE
ACTR10	ACTR10	0.00949241	0.104343	0.317489	0.0306781	0.0209807	0.120215	FALSE	1	0				TRUE
PLEKHF1	PLEKHF1	0.00956547	-0.383309	0.914444	-0.10039	0.021136	0.120882	FALSE	1	0				TRUE
FAM3A	FAM3A	0.00958825	-0.146263	0.247772	-0.130841	0.0211843	0.120937	FALSE	1	0				TRUE
TKT	TKT	0.00971369	-0.414707	0.577899	-0.0535634	0.0214507	0.121705	FALSE	1	0				TRUE
FBP1	FBP1	0.00974355	-0.219934	0.291418	-0.229721	0.021514	0.121705	FALSE	1	0				TRUE
ZDHHC16	ZDHHC16	0.221154	-0.0740688	0.0100494	-0.800436	0.0221624	0.12434	FALSE	0	1				TRUE
PHF3	PHF3	0.178887	0.0803574	0.0100574	0.581215	0.0221794	0.12434	FALSE	0	1				TRUE
SF3B5	SF3B5	0.400352	-0.099048	0.010191	-0.308589	0.0224623	0.124791	FALSE	0	1				TRUE
NKG7	NKG7	0.0102465	-0.18206	0.988113	-0.11125	0.0225796	0.124791	FALSE	1	0				TRUE
CAMP	CAMP	0.0102526	0.848788	0.144915	0.837095	0.0225926	0.124791	FALSE	1	0				TRUE
PTOV1	PTOV1	0.0104372	-0.142229	0.139604	-0.217494	0.0229829	0.125022	FALSE	1	0				TRUE
MLKL	MLKL	0.283486	0.103007	0.0106782	0.0179402	0.023492	0.126467	FALSE	0	1				TRUE
RFWD2	RFWD2	0.149785	0.0489815	0.0107759	0.427092	0.0236981	0.127138	FALSE	0	1				TRUE
MED6	MED6	0.338043	0.0340624	0.0109772	0.593878	0.0241226	0.128812	FALSE	0	1				TRUE
PLOD1	PLOD1	0.0110642	-0.395084	0.679012	-0.0722228	0.0243059	0.129034	FALSE	1	0				TRUE
ZFP36	ZFP36	0.282183	-0.0905635	0.0110704	-1.07659	0.0243188	0.129034	FALSE	0	1				TRUE
ARL2	ARL2	0.156143	-0.111645	0.0112527	-0.697331	0.0247028	0.130285	FALSE	0	1				TRUE
LY6E	LY6E	0.624286	-0.027016	0.011412	-0.704901	0.0250382	0.131387	FALSE	0	1				TRUE
MMP25	MMP25	0.0114664	-0.443309	0.160047	-0.100425	0.0251525	0.131544	FALSE	1	0				TRUE
RAD23A	RAD23A	0.310745	-0.141388	0.0115838	-0.143258	0.0253994	0.132391	FALSE	0	1				TRUE
UBE2I	UBE2I	0.0117504	-0.0993773	0.260137	-0.0639236	0.0257494	0.133491	FALSE	1	0				TRUE
KPNA4	KPNA4	0.0118069	0.159153	0.506731	0.041602	0.0258682	0.133491	FALSE	1	0				TRUE
PASK	PASK	0.0118851	0.00123797	0.314936	0.311472	0.0260323	0.133688	FALSE	1	0				TRUE
PPM1F	PPM1F	0.0118996	-0.13541	0.522493	-0.282838	0.026063	0.133688	FALSE	1	0				TRUE
PGLYRP1	PGLYRP1	0.0119268	-0.696241	0.261136	-0.0199865	0.02612	0.133688	FALSE	1	0				TRUE
GNAS	GNAS	0.32421	-0.122018	0.0120418	-2.3142	0.0263615	0.134363	FALSE	0	1				TRUE
CD47	CD47	0.0120512	0.217873	0.223083	0.191627	0.0263812	0.134363	FALSE	1	0				TRUE
MCM6	MCM6	0.656842	0.0628257	0.0121163	0.461388	0.0265177	0.134618	FALSE	0	1				TRUE
MRPS12	MRPS12	0.304393	-0.129688	0.0122609	-0.276092	0.0268211	0.135716	FALSE	0	1				TRUE
NUDT5	NUDT5	0.576365	-0.0717725	0.0123936	-0.424469	0.0270992	0.136459	FALSE	0	1				TRUE
VPS26A	VPS26A	0.01251	0.163825	0.409049	0.116182	0.0273433	0.137024	FALSE	1	0				TRUE
SLC40A1	SLC40A1	0.228462	0.151606	0.0127086	0.685116	0.0277593	0.138045	FALSE	0	1				TRUE
SDF4	SDF4	0.578869	-0.236976	0.013076	-3.6345	0.0285284	0.140897	FALSE	0	1				TRUE
HEXB	HEXB	0.013095	0.135007	0.305964	0.216407	0.0285682	0.140897	FALSE	1	0				TRUE
ATG16L1	ATG16L1	0.36266	-0.0329569	0.0131517	-0.411366	0.0286869	0.141259	FALSE	0	1				TRUE
PSMB6	PSMB6	0.0132503	-0.0429986	0.630632	-0.159913	0.0288932	0.141827	FALSE	1	0				TRUE
LMOD3	LMOD3	0.0136305	-0.0410047	0.283309	-0.317943	0.0296881	0.143967	FALSE	1	0				TRUE
ABCA7	ABCA7	0.0136356	-0.606737	0.224279	-0.464757	0.0296987	0.143967	FALSE	1	0				TRUE
CST7	CST7	0.013813	-0.168831	0.24046	-0.324541	0.0300693	0.144639	FALSE	1	0				TRUE
PRMT1	PRMT1	0.0139067	-0.0932202	0.543674	-0.200765	0.030265	0.14527	FALSE	1	0				TRUE
IL16	IL16	0.939139	-0.00343656	0.0139428	-0.825069	0.0303404	0.14527	FALSE	0	1				TRUE
TCEB2	TCEB2	0.0140814	-0.10837	0.203873	-0.175229	0.03063	0.145984	FALSE	1	0				TRUE
DRAP1	DRAP1	0.271779	-0.0913602	0.0141142	-0.375296	0.0306986	0.146088	FALSE	0	1				TRUE
PTPLB	PTPLB	0.215826	0.105191	0.0142326	0.324706	0.0309458	0.146145	FALSE	0	1				TRUE
VPS29	VPS29	0.0142547	0.299215	0.577661	0.148268	0.030992	0.146145	FALSE	1	0				TRUE
UBE2M	UBE2M	0.0144373	-0.177589	0.467832	-0.0134443	0.0313731	0.147389	FALSE	1	0				TRUE
EIF2B1	EIF2B1	0.843765	-0.0197104	0.0144692	-0.213504	0.0314397	0.147389	FALSE	0	1				TRUE
SP4	SP4	0.169939	0.180628	0.0144731	0.528679	0.0314479	0.147389	FALSE	0	1				TRUE
ELP3	ELP3	0.749038	-0.0362854	0.0144943	-0.642919	0.0314921	0.147389	FALSE	0	1				TRUE
MCL1	MCL1	0.26206	0.0704735	0.0146548	1.48528	0.0318272	0.148289	FALSE	0	1				TRUE
GSTM1	GSTM1	0.0148077	0.0711009	0.579084	0.0108887	0.0321463	0.149329	FALSE	1	0				TRUE
RANGAP1	RANGAP1	0.0151754	-0.199865	0.937588	-0.0337584	0.0329129	0.151473	FALSE	1	0				TRUE
DDIT4	DDIT4	0.617082	-0.0243737	0.0151922	-0.992066	0.032948	0.151473	FALSE	0	1				TRUE
STARD7	STARD7	0.355286	0.0417747	0.0154322	0.30187	0.033448	0.153086	FALSE	0	1				TRUE
KBTBD11	KBTBD11	0.0155539	0.269627	0.326675	0.105139	0.0337015	0.153578	FALSE	1	0				TRUE
STAT4	STAT4	0.521222	0.024712	0.0156723	0.655953	0.033948	0.154372	FALSE	0	1				TRUE
PSMB9	PSMB9	0.503687	-0.0887735	0.0157508	-0.755912	0.0341114	0.154372	FALSE	0	1				TRUE
ZC3H7A	ZC3H7A	0.342628	0.0486119	0.0159232	0.650669	0.0344701	0.154372	FALSE	0	1				TRUE
YIPF6	YIPF6	0.31658	0.0310883	0.0160467	0.312301	0.0347267	0.15506	FALSE	0	1				TRUE
RPS14	RPS14	0.0160927	0.0146084	0.831382	0.205453	0.0348225	0.15506	FALSE	1	0				TRUE
NOL11	NOL11	0.792592	0.0267042	0.0161464	0.712048	0.0349339	0.155334	FALSE	0	1				TRUE
MGAT2	MGAT2	0.0163435	0.199744	0.191257	0.155188	0.0353435	0.155808	FALSE	1	0				TRUE
PAFAH1B1	PAFAH1B1	0.976204	0.00735877	0.0163661	0.492586	0.0353905	0.155808	FALSE	0	1				TRUE
TRIM8	TRIM8	0.0164253	-0.168879	0.422208	-0.175843	0.0355133	0.155906	FALSE	1	0				TRUE
SLBP	SLBP	0.181312	0.081336	0.0165011	0.372745	0.0356706	0.156088	FALSE	0	1				TRUE
PAPD4	PAPD4	0.016925	0.168976	0.230269	0.125225	0.0365497	0.158407	FALSE	1	0				TRUE
SPRYD3	SPRYD3	0.20851	-0.286613	0.0170184	-0.761842	0.0367431	0.158407	FALSE	0	1				TRUE
SUCLG1	SUCLG1	0.529522	-0.0641403	0.0171868	-0.828549	0.0370916	0.159669	FALSE	0	1				TRUE
S100A4	S100A4	0.0173265	0.0854117	0.562508	0.574007	0.0373806	0.159999	FALSE	1	0				TRUE
BSDC1	BSDC1	0.0174421	-0.139862	0.441471	-0.0995877	0.0376197	0.160192	FALSE	1	0				TRUE
LTA4H	LTA4H	0.0175072	0.108898	0.360714	0.324893	0.0377541	0.160351	FALSE	1	0				TRUE
AP3M1	AP3M1	0.88604	0.0302033	0.0177476	0.237281	0.0382507	0.161604	FALSE	0	1				TRUE
TNFAIP8L2	TNFAIP8L2	0.544318	-0.0796444	0.0178121	-0.721918	0.0383837	0.161678	FALSE	0	1				TRUE
TOB1	TOB1	0.899802	-0.0118329	0.0180072	-0.276875	0.038786	0.162494	FALSE	0	1				TRUE
PICALM	PICALM	0.749388	0.0233439	0.0180991	1.54235	0.0389754	0.162834	FALSE	0	1				TRUE
TMBIM1	TMBIM1	0.0182569	-0.176582	0.446438	-0.20645	0.0393003	0.163265	FALSE	1	0				TRUE
LGALS1	LGALS1	0.0182746	-0.324879	0.468724	-0.127652	0.0393366	0.163265	FALSE	1	0				TRUE
STOM	STOM	0.60543	0.0621201	0.0184725	1.46721	0.0397436	0.163864	FALSE	0	1				TRUE
SDHD	SDHD	0.0186586	0.0135273	0.144913	0.208622	0.0401261	0.164786	FALSE	1	0				TRUE
NDUFB11	NDUFB11	0.0189431	-0.109967	0.583503	-0.119687	0.0407096	0.165982	FALSE	1	0				TRUE
WBP11	WBP11	0.0190134	-0.0782385	0.273529	-0.199078	0.0408536	0.165982	FALSE	1	0				TRUE
GRSF1	GRSF1	0.356256	0.0587176	0.0191343	0.356808	0.0411014	0.16638	FALSE	0	1				TRUE
EIF4E3	EIF4E3	0.0192123	0.219648	0.394797	0.204217	0.0412609	0.166502	FALSE	1	0				TRUE
IDH3B	IDH3B	0.0195704	-0.129903	0.290543	-0.164847	0.0419928	0.168206	FALSE	1	0				TRUE
TSEN34	TSEN34	0.318777	-0.302696	0.0198714	-0.304461	0.0426069	0.169828	FALSE	0	1				TRUE
GRAP	GRAP	0.0199812	-0.20732	0.91343	-0.271202	0.0428308	0.170503	FALSE	1	0				TRUE
BNIP2	BNIP2	0.0202879	0.269785	0.338371	0.241665	0.0434553	0.172768	FALSE	1	0				TRUE
ARF1	ARF1	0.254126	-0.107788	0.0204977	-0.506305	0.0438821	0.174021	FALSE	0	1				TRUE
BOLA3	BOLA3	0.0207485	-0.00552057	0.446921	-0.208537	0.0443918	0.175018	FALSE	1	0				TRUE
CREBBP	CREBBP	0.372748	0.0715823	0.0207784	2.02256	0.0444524	0.175018	FALSE	0	1				TRUE
CLC	CLC	0.171273	-0.00335501	0.0207872	-0.848351	0.0444703	0.175018	FALSE	0	1				TRUE
SP140	SP140	0.721833	0.0106365	0.0208443	0.046831	0.0445862	0.175252	FALSE	0	1				TRUE
MRPL37	MRPL37	0.485989	-0.0505434	0.0210283	-0.736743	0.0449599	0.176375	FALSE	0	1				TRUE
CLK2	CLK2	0.0210407	-0.517067	0.625258	-0.05067	0.044985	0.176375	FALSE	1	0				TRUE
C17ORF70	C17ORF70	0.0211207	-0.130236	0.292681	-0.316742	0.0451474	0.176398	FALSE	1	0				TRUE
CHD8	CHD8	0.0211272	-0.206947	0.400577	-0.214951	0.0451605	0.176398	FALSE	1	0				TRUE
TP53INP1	TP53INP1	0.0215089	0.168423	0.218473	0.119111	0.0459345	0.178361	FALSE	1	0				TRUE
TINF2	TINF2	0.75335	-0.0323132	0.0215161	-0.282971	0.0459491	0.178361	FALSE	0	1				TRUE
ATP6V1D	ATP6V1D	0.96564	-0.0244941	0.0217025	-0.692958	0.0463267	0.179168	FALSE	0	1				TRUE
PLD3	PLD3	0.0217473	-0.233572	0.903374	-0.0725844	0.0464175	0.179168	FALSE	1	0				TRUE
CPSF1	CPSF1	0.022045	-0.191916	0.405577	-0.330921	0.0470204	0.18031	FALSE	1	0				TRUE
MTSS1	MTSS1	0.0220875	0.197714	0.297301	0.145803	0.0471064	0.180382	FALSE	1	0				TRUE
PPP2R5C	PPP2R5C	0.799743	0.0410849	0.0221454	0.50979	0.0472236	0.180572	FALSE	0	1				TRUE
CD79A	CD79A	0.0221692	-0.2798	0.89189	-0.316226	0.0472719	0.180572	FALSE	1	0				TRUE
EEF1G	EEF1G	0.02224	0.0463532	0.303554	0.419282	0.0474151	0.180622	FALSE	1	0				TRUE
BICD2	BICD2	0.0226435	0.134523	0.20714	0.108576	0.0482315	0.182007	FALSE	1	0				TRUE
PITPNC1	PITPNC1	0.287251	-0.0796802	0.0226854	-0.530754	0.0483164	0.182007	FALSE	0	1				TRUE
RPL30	RPL30	0.0227248	0.0975371	0.705246	0.3997	0.0483962	0.182007	FALSE	1	0				TRUE
AGTRAP	AGTRAP	0.154596	-0.364496	0.0228166	-0.274977	0.0485819	0.182007	FALSE	0	1				TRUE
PIGM	PIGM	0.636215	0.0740875	0.0229284	0.40266	0.0488079	0.18226	FALSE	0	1				TRUE
RPS15A	RPS15A	0.0229367	0.254505	0.556964	0.301291	0.0488248	0.18226	FALSE	1	0				TRUE
RAB5A	RAB5A	0.0232918	0.169014	0.156248	0.362108	0.049543	0.184279	FALSE	1	0				TRUE
ZNF672	ZNF672	0.02345	-0.0986754	0.450839	-0.322801	0.0498629	0.185128	FALSE	1	0				TRUE
FGR	FGR	0.0234635	-0.0615353	0.817671	-0.157005	0.0498902	0.185128	FALSE	1	0				TRUE
WDR59	WDR59	0.0237585	-0.0299461	0.618597	-0.118033	0.0504869	0.186234	FALSE	1	0				TRUE
ALDOC	ALDOC	0.0239585	-0.228708	0.317746	-0.359813	0.0508912	0.187282	FALSE	1	0				TRUE
CD53	CD53	0.478647	-0.000939046	0.0243317	-0.643185	0.0516455	0.189075	FALSE	0	1				TRUE
CLCN7	CLCN7	0.0244298	-0.164644	0.178134	-0.227651	0.0518439	0.189075	FALSE	1	0				TRUE
ANKRD12	ANKRD12	0.0244609	0.25324	0.342918	0.0252238	0.0519067	0.189075	FALSE	1	0				TRUE
TMEM41B	TMEM41B	0.155842	0.123803	0.0246661	0.281727	0.0523214	0.189475	FALSE	0	1				TRUE
HBP1	HBP1	0.310257	0.0525791	0.0246745	0.0843474	0.0523382	0.189475	FALSE	0	1				TRUE
USP5	USP5	0.0250236	-0.189689	0.811022	-0.0340959	0.0530433	0.190699	FALSE	1	0				TRUE
FLOT2	FLOT2	0.0250759	0.0680706	0.67649	0.00332321	0.0531489	0.190859	FALSE	1	0				TRUE
RPL13A	RPL13A	0.544799	0.0165455	0.0251572	0.230055	0.0533131	0.191179	FALSE	0	1				TRUE
PTPRCAP	PTPRCAP	0.0253918	-0.320551	0.980087	-0.00315243	0.0537866	0.191822	FALSE	1	0				TRUE
TRAPPC6B	TRAPPC6B	0.0254685	0.0975857	0.444485	0.502455	0.0539415	0.191936	FALSE	1	0				TRUE
SRP14	SRP14	0.0255998	0.160977	0.161541	0.716435	0.0542064	0.192439	FALSE	1	0				TRUE
ZNF682	ZNF682	0.0257441	0.145775	0.57864	0.282086	0.0544974	0.193252	FALSE	1	0				TRUE
CTSZ	CTSZ	0.0258533	-0.200228	0.493042	-0.057362	0.0547175	0.193776	FALSE	1	0				TRUE
PPP2R2B	PPP2R2B	0.0258791	-0.209352	0.538494	-0.157145	0.0547695	0.193776	FALSE	1	0				TRUE
IRAK1	IRAK1	0.253115	-0.092241	0.0260455	-0.263685	0.055105	0.194166	FALSE	0	1				TRUE
RPL6	RPL6	0.0261915	0.0398381	0.317727	1.20082	0.0553992	0.194384	FALSE	1	0				TRUE
RAB37	RAB37	0.0262119	-0.0985473	0.221929	-0.814452	0.0554402	0.194384	FALSE	1	0				TRUE
HECA	HECA	0.0262912	0.108548	0.187012	0.257868	0.0556	0.194725	FALSE	1	0				TRUE
NSF	NSF	0.588393	0.0299788	0.0269305	1.75519	0.0568868	0.198032	FALSE	0	1				TRUE
TTC15	TTC15	0.41228	-0.0734899	0.027195	-0.602575	0.0574185	0.198765	FALSE	0	1				TRUE
H2AFZ	H2AFZ	0.0272309	0.128415	0.908615	0.04568	0.0574907	0.198765	FALSE	1	0				TRUE
RASGRP1	RASGRP1	0.185269	0.164017	0.0272552	0.520818	0.0575395	0.198765	FALSE	0	1				TRUE
S100A12	S100A12	0.0274653	0.234574	0.628223	0.188251	0.0579616	0.198765	FALSE	1	0				TRUE
DGKA	DGKA	0.0274728	-0.135973	0.278725	-0.645694	0.0579767	0.198765	FALSE	1	0				TRUE
SURF6	SURF6	0.508119	-0.0703717	0.0275242	-0.324408	0.0580799	0.198765	FALSE	0	1				TRUE
CALR	CALR	0.39815	-0.0981856	0.0275452	-0.340971	0.0581221	0.198765	FALSE	0	1				TRUE
LIPA	LIPA	0.0275802	0.199257	0.301555	0.288746	0.0581923	0.198765	FALSE	1	0				TRUE
KLHL12	KLHL12	0.0275941	0.117151	0.757316	0.11103	0.0582203	0.198765	FALSE	1	0				TRUE
PSMB2	PSMB2	0.163611	-0.0728423	0.0277934	-0.30125	0.0586201	0.199911	FALSE	0	1				TRUE
KLRG1	KLRG1	0.955488	0.0262824	0.0278935	0.702341	0.0588211	0.200159	FALSE	0	1				TRUE
NCOA7	NCOA7	0.0279921	0.229309	0.777304	0.0118399	0.0590188	0.200588	FALSE	1	0				TRUE
CYBA	CYBA	0.0282782	-0.330579	0.347898	-0.250646	0.0595921	0.201463	FALSE	1	0				TRUE
RHOC	RHOC	0.028372	0.0902462	0.990651	0.0157582	0.0597801	0.201879	FALSE	1	0				TRUE
FOXJ3	FOXJ3	0.928729	0.0380112	0.0285393	0.0953217	0.060115	0.202155	FALSE	0	1				TRUE
TRAF5	TRAF5	0.509577	0.230518	0.0289275	0.356137	0.0608918	0.203816	FALSE	0	1				TRUE
U2AF2	U2AF2	0.498334	-0.0819157	0.0289423	-0.25133	0.0609214	0.203816	FALSE	0	1				TRUE
C1ORF43	C1ORF43	0.230437	0.0404638	0.0289527	1.46423	0.0609422	0.203816	FALSE	0	1				TRUE
SPI1	SPI1	0.0291229	-0.622424	0.93957	-0.0623344	0.0612826	0.204735	FALSE	1	0				TRUE
SEC61B	SEC61B	0.0295163	0.127781	0.486156	0.0976665	0.0620687	0.206697	FALSE	1	0				TRUE
MRPL54	MRPL54	0.422444	-0.144262	0.0299862	-0.300951	0.0630067	0.208263	FALSE	0	1				TRUE
GTF2H5	GTF2H5	0.0302742	-0.0205656	0.572201	-0.200991	0.063581	0.209398	FALSE	1	0				TRUE
REPIN1	REPIN1	0.0304525	-0.0975577	0.264871	-0.182934	0.0639364	0.210121	FALSE	1	0				TRUE
PAG1	PAG1	0.0306244	0.218655	0.291911	0.223185	0.0642789	0.21032	FALSE	1	0				TRUE
UBL4A	UBL4A	0.0307999	-0.189473	0.204023	-0.166767	0.0646286	0.210719	FALSE	1	0				TRUE
FIBP	FIBP	0.0309519	-0.139911	0.411286	-0.0785713	0.0649312	0.211272	FALSE	1	0				TRUE
TBK1	TBK1	0.0310743	0.249617	0.444792	0.129122	0.0651746	0.211834	FALSE	1	0				TRUE
GCA	GCA	0.0312758	0.239698	0.414782	0.285516	0.0655755	0.212056	FALSE	1	0				TRUE
CD6	CD6	0.0312948	-0.117768	0.95853	-0.00802641	0.0656132	0.212056	FALSE	1	0				TRUE
TBC1D10C	TBC1D10C	0.0313137	-0.112553	0.2472	-0.280729	0.0656509	0.212056	FALSE	1	0				TRUE
PDCD6	PDCD6	0.0313574	0.067887	0.312378	0.2731	0.0657379	0.212117	FALSE	1	0				TRUE
CCNDBP1	CCNDBP1	0.668176	0.0204008	0.0317178	2.2277	0.0664542	0.213324	FALSE	0	1				TRUE
RAB40C	RAB40C	0.0322424	-0.254615	0.419356	-0.193593	0.0674955	0.215995	FALSE	1	0				TRUE
LY86	LY86	0.0324758	-0.00251759	0.30977	-0.510968	0.0679585	0.216592	FALSE	1	0				TRUE
BTN2A1	BTN2A1	0.251931	0.12043	0.0329747	0.293008	0.0689472	0.217863	FALSE	0	1				TRUE
MBP	MBP	0.0329946	0.0945805	0.36027	0.857016	0.0689866	0.217863	FALSE	1	0				TRUE
WRNIP1	WRNIP1	0.699002	0.0276921	0.033056	1.19547	0.0691082	0.218027	FALSE	0	1				TRUE
TMSB10	TMSB10	0.0336788	-0.054789	0.903222	-0.0100692	0.0703401	0.220252	FALSE	1	0				TRUE
BRD7	BRD7	0.6585	-0.0370731	0.0337341	-0.272837	0.0704495	0.220252	FALSE	0	1				TRUE
DUSP23	DUSP23	0.273376	-0.296461	0.0343817	-0.65773	0.0717282	0.222465	FALSE	0	1				TRUE
RPS3	RPS3	0.736714	0.00266709	0.0344549	0.160076	0.0718726	0.222557	FALSE	0	1				TRUE
ZNF394	ZNF394	0.547473	-0.0712482	0.0346445	-0.540368	0.0722464	0.22322	FALSE	0	1				TRUE
CORO7	CORO7	0.0348847	-0.17889	0.227403	-0.0858006	0.0727199	0.224202	FALSE	1	0				TRUE
NME3	NME3	0.0351435	-0.429994	0.951878	-0.0439089	0.0732297	0.225106	FALSE	1	0				TRUE
NPTN	NPTN	0.201179	0.0915081	0.0355942	0.366523	0.0741166	0.226714	FALSE	0	1				TRUE
DYNLRB1	DYNLRB1	0.0357464	-0.0465047	0.990253	-0.00914	0.074416	0.227016	FALSE	1	0				TRUE
STX6	STX6	0.364875	0.0252967	0.0358295	0.1462	0.0745794	0.227016	FALSE	0	1				TRUE
BCL2L13	BCL2L13	0.921037	-0.0186722	0.0359413	-1.16817	0.074799	0.22724	FALSE	0	1				TRUE
TLR8	TLR8	0.036619	0.123729	0.575277	0.473965	0.0761298	0.230081	FALSE	1	0				TRUE
VAV1	VAV1	0.0368444	-0.173082	0.478649	-0.159228	0.0765721	0.230439	FALSE	1	0				TRUE
POLR2B	POLR2B	0.0368999	0.105636	0.217344	0.190442	0.0766809	0.230487	FALSE	1	0				TRUE
CRISPLD2	CRISPLD2	0.0369819	-0.360898	0.208165	-0.213765	0.0768418	0.230747	FALSE	1	0				TRUE
CA2	CA2	0.168284	0.121337	0.0370455	0.566661	0.0769664	0.230899	FALSE	0	1				TRUE
DDX5	DDX5	0.278032	0.0860019	0.0372339	0.302598	0.0773357	0.231561	FALSE	0	1				TRUE
DEK	DEK	0.0380483	0.236273	0.301998	0.2095	0.0789305	0.234982	FALSE	1	0				TRUE
PILRB	PILRB	0.0384152	-0.229325	0.893355	-0.106571	0.079648	0.236368	FALSE	1	0				TRUE
RNF123	RNF123	0.219826	-0.158044	0.0384329	-0.0726248	0.0796827	0.236368	FALSE	0	1				TRUE
TNFSF10	TNFSF10	0.376299	0.135379	0.0388053	0.555815	0.0804106	0.23782	FALSE	0	1				TRUE
UBE2Q2	UBE2Q2	0.290926	0.193123	0.0390252	0.254802	0.08084	0.238089	FALSE	0	1				TRUE
TMED3	TMED3	0.0393552	-0.0624681	0.500837	-0.13157	0.0814839	0.238933	FALSE	1	0				TRUE
CPNE3	CPNE3	0.0395751	0.139811	0.724361	0.00826694	0.0819126	0.239617	FALSE	1	0				TRUE
PYHIN1	PYHIN1	0.0396512	0.0962836	0.675473	0.165674	0.082061	0.239617	FALSE	1	0				TRUE
SERPINB1	SERPINB1	0.0396634	0.150387	0.519028	0.0980009	0.0820846	0.239617	FALSE	1	0				TRUE
CSK	CSK	0.0396722	-0.12485	0.256899	-0.324923	0.0821018	0.239617	FALSE	1	0				TRUE
ATP5I	ATP5I	0.0399229	0.133946	0.719601	0.0125984	0.0825903	0.240818	FALSE	1	0				TRUE
PSMA3	PSMA3	0.03998	0.247169	0.205676	0.288896	0.0827015	0.240916	FALSE	1	0				TRUE
BRMS1	BRMS1	0.214857	-0.076705	0.0402371	-0.150633	0.083202	0.241922	FALSE	0	1				TRUE
KLHL22	KLHL22	0.193148	-0.10697	0.0403487	-0.672971	0.0834192	0.242104	FALSE	0	1				TRUE
LRRC25	LRRC25	0.0406436	-0.305361	0.491745	-0.290985	0.0839928	0.242862	FALSE	1	0				TRUE
PRKCSH	PRKCSH	0.0407185	-0.14576	0.374167	-0.0242361	0.0841385	0.243003	FALSE	1	0				TRUE
NME4	NME4	0.0409773	-0.297625	0.834477	-0.141192	0.0846417	0.243609	FALSE	1	0				TRUE
ABCF1	ABCF1	0.0411904	-0.125085	0.885579	-0.0313117	0.0850558	0.244079	FALSE	1	0				TRUE
GZMB	GZMB	0.0412226	-0.374031	0.948357	-0.0015731	0.0851183	0.244079	FALSE	1	0				TRUE
SCAP	SCAP	0.0414373	-0.180357	0.514378	-0.163012	0.0855355	0.244825	FALSE	1	0				TRUE
TTC4	TTC4	0.0418494	-0.0761556	0.620205	-0.0904972	0.0863357	0.24637	FALSE	1	0				TRUE
RPL39	RPL39	0.0419304	0.0525903	0.864808	0.2251	0.086493	0.24637	FALSE	1	0				TRUE
TRIM41	TRIM41	0.0419796	-0.199441	0.45695	-0.0273568	0.0865885	0.24637	FALSE	1	0				TRUE
MYL6	MYL6	0.206462	0.00672483	0.0420003	0.329123	0.0866287	0.24637	FALSE	0	1				TRUE
STAT1	STAT1	0.247295	-0.212324	0.0426236	-0.513616	0.0878381	0.248148	FALSE	0	1				TRUE
SLC38A2	SLC38A2	0.405206	0.153054	0.0429627	0.0759854	0.088496	0.24918	FALSE	0	1				TRUE
RPS11	RPS11	0.0436334	0.0130182	0.539444	0.0766443	0.0897969	0.251711	FALSE	1	0				TRUE
DTX2	DTX2	0.0436482	-0.226742	0.59065	-0.112532	0.0898255	0.251711	FALSE	1	0				TRUE
HEBP1	HEBP1	0.0437224	-0.190924	0.474968	-0.112445	0.0899694	0.251737	FALSE	1	0				TRUE
TSPAN17	TSPAN17	0.0438897	-0.159533	0.90323	-0.0444411	0.0902938	0.251966	FALSE	1	0				TRUE
NUDT3	NUDT3	0.650127	0.0109602	0.0439428	0.0249198	0.090397	0.252028	FALSE	0	1				TRUE
BCKDK	BCKDK	0.0444446	-0.296584	0.369903	-0.179192	0.0913706	0.253608	FALSE	1	0				TRUE
NXT1	NXT1	0.75605	-0.0152043	0.0445856	-0.577007	0.0916442	0.253915	FALSE	0	1				TRUE
PHF15	PHF15	0.0447097	-0.145064	0.89528	-0.135189	0.0918851	0.254357	FALSE	1	0				TRUE
TRAK2	TRAK2	0.806514	0.141729	0.0447685	0.204865	0.0919991	0.254446	FALSE	0	1				TRUE
AARS	AARS	0.96036	-0.0188074	0.0450972	-0.578623	0.0926371	0.255749	FALSE	0	1				TRUE
PARP1	PARP1	0.748941	-0.021594	0.0451501	-0.280852	0.0927396	0.255749	FALSE	0	1				TRUE
UBE2E3	UBE2E3	0.663663	0.0404656	0.0452588	0.698465	0.0929506	0.255942	FALSE	0	1				TRUE
GABARAPL2	GABARAPL2	0.744782	0.0239837	0.0453044	0.221138	0.0930391	0.25596	FALSE	0	1				TRUE
HMGN2	HMGN2	0.0454993	0.0976449	0.172159	0.418705	0.0934173	0.256523	FALSE	1	0				TRUE
CPVL	CPVL	0.0455266	0.0629271	0.320962	0.452199	0.0934703	0.256523	FALSE	1	0				TRUE
SPSB3	SPSB3	0.0456237	-0.113788	0.484781	-0.034951	0.0936587	0.256523	FALSE	1	0				TRUE
CPD	CPD	0.0461415	0.187344	0.820628	0.0431361	0.0946627	0.258458	FALSE	1	0				TRUE
KIAA0101	KIAA0101	0.0462184	-0.139003	0.206539	-1.49986	0.0948116	0.258458	FALSE	1	0				TRUE
GLUD1	GLUD1	0.340159	0.04273	0.0463368	0.176798	0.0950411	0.258604	FALSE	0	1				TRUE
TIMM22	TIMM22	0.0463603	-0.125732	0.209303	-0.130283	0.0950866	0.258604	FALSE	1	0				TRUE
FAM96A	FAM96A	0.046399	0.295703	0.759988	0.117309	0.0951616	0.258604	FALSE	1	0				TRUE
ARL6IP5	ARL6IP5	0.312995	0.123962	0.0465019	0.111299	0.095361	0.258695	FALSE	0	1				TRUE
CNNM3	CNNM3	0.0467315	-0.209183	0.370728	-0.12031	0.0958055	0.259338	FALSE	1	0				TRUE
MST4	MST4	0.0467963	0.135461	0.49988	0.192721	0.095931	0.259338	FALSE	1	0				TRUE
ENO1	ENO1	0.0469335	-0.0669429	0.416262	-0.12762	0.0961966	0.259437	FALSE	1	0				TRUE
MAEA	MAEA	0.193621	0.00202962	0.0469442	0.554327	0.0962172	0.259437	FALSE	0	1				TRUE
PSMF1	PSMF1	0.216376	-0.106363	0.0475524	-1.20562	0.097393	0.260433	FALSE	0	1				TRUE
ARL6IP1	ARL6IP1	0.0476362	0.157275	0.657597	0.215831	0.0975549	0.260433	FALSE	1	0				TRUE
TRPC4AP	TRPC4AP	0.565652	-0.0728097	0.0476856	-0.295757	0.0976503	0.260433	FALSE	0	1				TRUE
DAZAP2	DAZAP2	0.047743	0.0146719	0.561282	0.0295587	0.097761	0.260433	FALSE	1	0				TRUE
CMTM3	CMTM3	0.370339	-0.062824	0.0477838	-0.914872	0.0978398	0.260433	FALSE	0	1				TRUE
SRP72	SRP72	0.0478794	0.130947	0.303591	0.00362137	0.0980243	0.260701	FALSE	1	0				TRUE
SAMM50	SAMM50	0.0488596	-0.14932	0.623375	-0.0349458	0.0999113	0.263428	FALSE	1	0				TRUE
YWHAZ	YWHAZ	0.329768	0.0580645	0.0492293	1.36041	0.100621	0.263781	FALSE	0	1				TRUE
GNG10	GNG10	0.0493335	0.40259	0.358123	0.692793	0.100821	0.264082	FALSE	1	0				TRUE
BAZ2B	BAZ2B	0.0496271	0.257583	0.382705	0.0600781	0.101383	0.26511	FALSE	1	0				TRUE
NXF1	NXF1	0.0498546	-0.0863041	0.483379	-0.0512572	0.101818	0.265927	FALSE	1	0				TRUE
PAFAH1B3	PAFAH1B3	0.0504253	-0.109954	0.208465	-0.276977	0.102909	0.266673	FALSE	1	0				TRUE
CDC42SE2	CDC42SE2	0.272307	0.121933	0.0504321	1.63062	0.102922	0.266673	FALSE	0	1				TRUE
ALDH3B1	ALDH3B1	0.0514745	-0.267643	0.378781	-0.151918	0.104909	0.270888	FALSE	1	0				TRUE
CA1	CA1	0.0515137	0.326857	0.362922	0.560016	0.104983	0.270888	FALSE	1	0				TRUE
COMMD3	COMMD3	0.0515673	0.248824	0.639999	0.0140795	0.105085	0.270928	FALSE	1	0				TRUE
SLC45A4	SLC45A4	0.0516396	-0.413369	0.494207	-0.106194	0.105223	0.271058	FALSE	1	0				TRUE
PHF21A	PHF21A	0.052319	0.122622	0.550224	0.103017	0.106515	0.273213	FALSE	1	0				TRUE
MTDH	MTDH	0.0523561	0.151292	0.561934	0.162998	0.106585	0.273213	FALSE	1	0				TRUE
EEF1B2	EEF1B2	0.0529901	0.22368	0.573225	0.312508	0.10779	0.275206	FALSE	1	0				TRUE
MKLN1	MKLN1	0.0530427	0.093724	0.380111	0.183162	0.10789	0.275206	FALSE	1	0				TRUE
SBF1	SBF1	0.0533483	-0.158764	0.836985	-0.0418866	0.10847	0.275901	FALSE	1	0				TRUE
RHOG	RHOG	0.053374	-0.288889	0.209471	-0.224894	0.108519	0.275901	FALSE	1	0				TRUE
TMSB4X	TMSB4X	0.267752	-0.0923237	0.0542058	-1.58345	0.110099	0.278042	FALSE	0	1				TRUE
SVIL	SVIL	0.0543819	0.0892338	0.305222	0.142143	0.110433	0.278495	FALSE	1	0				TRUE
ATP5G2	ATP5G2	0.0545456	-0.0442342	0.292636	-0.757191	0.110744	0.27878	FALSE	1	0				TRUE
DMAP1	DMAP1	0.0545828	-0.128613	0.509208	-0.0202797	0.110814	0.27878	FALSE	1	0				TRUE
AQP9	AQP9	0.0547929	0.0940459	0.883911	0.0612028	0.111213	0.279492	FALSE	1	0				TRUE
C9ORF142	C9ORF142	0.214611	-0.226595	0.0550145	-0.210137	0.111634	0.279937	FALSE	0	1				TRUE
ATXN1	ATXN1	0.0552762	0.106352	0.375117	0.166163	0.11213	0.280283	FALSE	1	0				TRUE
KIAA0913	KIAA0913	0.889711	-0.104615	0.0556598	-0.246558	0.112858	0.281873	FALSE	0	1				TRUE
WAS	WAS	0.246495	-0.143799	0.0558326	-0.270036	0.113185	0.282465	FALSE	0	1				TRUE
BRI3BP	BRI3BP	0.0559458	-0.144831	0.664631	-0.0625085	0.1134	0.282541	FALSE	1	0				TRUE
BRPF1	BRPF1	0.435686	-0.0729893	0.0561192	-0.076468	0.113728	0.282541	FALSE	0	1				TRUE
UBQLN4	UBQLN4	0.0561508	-0.156743	0.341401	-0.232519	0.113788	0.282541	FALSE	1	0				TRUE
ACTN4	ACTN4	0.0566409	-0.229064	0.49773	-0.206593	0.114717	0.284013	FALSE	1	0				TRUE
TYROBP	TYROBP	0.0566932	-0.430898	0.758051	-0.00535361	0.114816	0.284032	FALSE	1	0				TRUE
ZNF483	ZNF483	0.0569656	0.389144	0.657327	0.25134	0.115331	0.284856	FALSE	1	0				TRUE
GPBP1	GPBP1	0.207651	0.123025	0.057083	0.338211	0.115554	0.285178	FALSE	0	1				TRUE
RPS19	RPS19	0.0572382	-0.0573893	0.545798	-0.149489	0.115847	0.285626	FALSE	1	0				TRUE
ZNF598	ZNF598	0.291075	-0.121865	0.0576002	-0.340711	0.116532	0.286685	FALSE	0	1				TRUE
IFI35	IFI35	0.361879	-0.0681483	0.0580003	-0.623201	0.117288	0.287527	FALSE	0	1				TRUE
ARF3	ARF3	0.0580254	0.0776093	0.499014	0.47536	0.117335	0.287527	FALSE	1	0				TRUE
SYNJ1	SYNJ1	0.058165	0.154832	0.378987	0.091618	0.117599	0.287938	FALSE	1	0				TRUE
NOL7	NOL7	0.882562	0.0177204	0.0583345	0.15088	0.117919	0.288099	FALSE	0	1				TRUE
RBM23	RBM23	0.536429	-0.087373	0.0583593	-0.0884198	0.117966	0.288099	FALSE	0	1				TRUE
ANXA7	ANXA7	0.0583938	0.0725763	0.326267	0.232274	0.118031	0.288099	FALSE	1	0				TRUE
PYGL	PYGL	0.0585385	0.122511	0.414878	0.0465664	0.118304	0.288315	FALSE	1	0				TRUE
TMEM109	TMEM109	0.0588631	-0.117148	0.367617	-0.0328382	0.118917	0.28866	FALSE	1	0				TRUE
ACOX1	ACOX1	0.886129	-0.0580212	0.0589961	-0.467236	0.119167	0.288837	FALSE	0	1				TRUE
UQCRC1	UQCRC1	0.0592466	-0.154943	0.183733	-0.313439	0.119639	0.289698	FALSE	1	0				TRUE
HLA-G	HLA-G	0.0597114	-0.469029	0.288459	-0.277458	0.120515	0.291039	FALSE	1	0				TRUE
PSD4	PSD4	0.0597262	-0.115928	0.371715	-0.3555	0.120543	0.291039	FALSE	1	0				TRUE
ARPC3	ARPC3	0.0599307	0.128667	0.50591	0.557538	0.120928	0.291558	FALSE	1	0				TRUE
AMZ2	AMZ2	0.202408	0.0567171	0.0599397	1.60221	0.120945	0.291558	FALSE	0	1				TRUE
SMG1	SMG1	0.0600185	0.157686	0.366667	0.21472	0.121093	0.29169	FALSE	1	0				TRUE
GATAD2A	GATAD2A	0.342893	-0.103393	0.0603821	-0.459167	0.121777	0.292885	FALSE	0	1				TRUE
CCNG1	CCNG1	0.436851	0.00369632	0.0605887	0.259336	0.122165	0.293274	FALSE	0	1				TRUE
EML3	EML3	0.0606035	-0.169292	0.986655	-0.0354011	0.122193	0.293274	FALSE	1	0				TRUE
DNAJC7	DNAJC7	0.394062	-0.0639864	0.0607549	-0.393093	0.122478	0.293505	FALSE	0	1				TRUE
ZC3H3	ZC3H3	0.0610059	-0.13726	0.562951	-0.132049	0.12295	0.294342	FALSE	1	0				TRUE
SEC23B	SEC23B	0.557461	-0.0569325	0.0613232	-0.0417076	0.123545	0.295089	FALSE	0	1				TRUE
PROK2	PROK2	0.0620598	0.166337	0.186247	0.446217	0.124927	0.297706	FALSE	1	0				TRUE
ID2	ID2	0.0624036	0.0147307	0.401657	0.274174	0.125572	0.298356	FALSE	1	0				TRUE
DPYD	DPYD	0.0626494	0.218469	0.685544	0.286522	0.126032	0.298967	FALSE	1	0				TRUE
BCL11A	BCL11A	0.0631271	0.165039	0.188213	0.528286	0.126927	0.299923	FALSE	1	0				TRUE
BZW2	BZW2	0.0631732	-0.0293852	0.224865	-0.318017	0.127013	0.299923	FALSE	1	0				TRUE
CYBB	CYBB	0.0633275	0.199812	0.358988	0.223909	0.127301	0.300329	FALSE	1	0				TRUE
SERINC1	SERINC1	0.0634195	0.139696	0.204812	0.179451	0.127473	0.300329	FALSE	1	0				TRUE
B4GALT3	B4GALT3	0.0635521	-0.219201	0.43136	-0.136003	0.127721	0.300631	FALSE	1	0				TRUE
MAP2K3	MAP2K3	0.0637865	-0.269221	0.250686	-0.157916	0.128159	0.301261	FALSE	1	0				TRUE
GUSB	GUSB	0.0638721	-0.0973604	0.446574	-0.206814	0.128319	0.30141	FALSE	1	0				TRUE
DHX16	DHX16	0.0642508	-0.0858931	0.404375	-0.124246	0.129026	0.302273	FALSE	1	0				TRUE
AKR1A1	AKR1A1	0.866803	-0.0627307	0.0644453	-0.371334	0.129389	0.302273	FALSE	0	1				TRUE
FAM53B	FAM53B	0.0644777	-0.139347	0.416634	-0.153798	0.129449	0.302273	FALSE	1	0				TRUE
NCF4	NCF4	0.0646759	0.00884098	0.483372	0.631782	0.129819	0.302547	FALSE	1	0				TRUE
TMEM93	TMEM93	0.25017	-0.230033	0.0647038	-0.149024	0.129871	0.302547	FALSE	0	1				TRUE
DOCK11	DOCK11	0.065412	0.111489	0.917921	0.0212639	0.13119	0.303711	FALSE	1	0				TRUE
CNOT7	CNOT7	0.453127	-0.0597518	0.0657772	-2.22838	0.131868	0.304492	FALSE	0	1				TRUE
ASNSD1	ASNSD1	0.0661426	0.267626	0.276311	0.2785	0.132547	0.305357	FALSE	1	0				TRUE
CCDC72	CCDC72	0.0669525	0.452206	0.787906	0.191197	0.134048	0.307492	FALSE	1	0				TRUE
PDE7A	PDE7A	0.067019	-0.084239	0.885128	-0.0848284	0.134172	0.307492	FALSE	1	0				TRUE
NCK1	NCK1	0.0670579	0.173587	0.246771	0.069871	0.134244	0.307492	FALSE	1	0				TRUE
DCXR	DCXR	0.0670681	-0.285505	0.869341	-0.0719894	0.134262	0.307492	FALSE	1	0				TRUE
SYTL2	SYTL2	0.382398	0.0940061	0.067294	2.89332	0.134681	0.307572	FALSE	0	1				TRUE
MMD	MMD	0.37102	0.145939	0.0673731	0.462006	0.134827	0.307572	FALSE	0	1				TRUE
WNK1	WNK1	0.90168	0.0342911	0.0674019	2.00966	0.13488	0.307572	FALSE	0	1				TRUE
AKNA	AKNA	0.0674918	-0.132948	0.235518	-0.101194	0.135047	0.307572	FALSE	1	0				TRUE
COX7A2	COX7A2	0.0676172	0.273167	0.735638	0.0980974	0.135279	0.307572	FALSE	1	0				TRUE
NCBP2	NCBP2	0.0676397	0.0962712	0.39121	0.202087	0.135321	0.307572	FALSE	1	0				TRUE
PTGES3	PTGES3	0.505387	0.0890224	0.0677305	0.0354364	0.135489	0.307572	FALSE	0	1				TRUE
G3BP2	G3BP2	0.067792	0.159334	0.311772	0.510232	0.135602	0.307572	FALSE	1	0				TRUE
AMD1	AMD1	0.516043	0.0954582	0.0682556	1.37387	0.13646	0.308661	FALSE	0	1				TRUE
SLC15A3	SLC15A3	0.0683357	-0.302893	0.92253	-0.088681	0.136608	0.308661	FALSE	1	0				TRUE
MYH9	MYH9	0.0683896	-0.10403	0.646975	-0.0745582	0.136708	0.308661	FALSE	1	0				TRUE
TXNIP	TXNIP	0.916392	0.0214806	0.0685128	0.271422	0.136935	0.308848	FALSE	0	1				TRUE
RAB21	RAB21	0.0687039	0.15045	0.30645	0.224296	0.137289	0.309421	FALSE	1	0				TRUE
HDHD2	HDHD2	0.747896	0.0462869	0.0687752	0.133237	0.137421	0.309494	FALSE	0	1				TRUE
PTK2B	PTK2B	0.281907	0.0380925	0.0692632	0.935314	0.138323	0.310468	FALSE	0	1				TRUE
CYBASC3	CYBASC3	0.0700528	-0.167849	0.229088	-0.0102757	0.139782	0.312188	FALSE	1	0				TRUE
SHOC2	SHOC2	0.0700724	0.176619	0.50957	0.063069	0.139818	0.312188	FALSE	1	0				TRUE
P2RY13	P2RY13	0.697504	0.0259094	0.0709911	1.0422	0.141517	0.313957	FALSE	0	1				TRUE
HCP5	HCP5	0.0716495	0.0380552	0.229914	0.278018	0.142735	0.315983	FALSE	1	0				TRUE
SEPW1	SEPW1	0.0718705	-0.137226	0.393812	-0.0778	0.143143	0.316437	FALSE	1	0				TRUE
ACP1	ACP1	0.0719339	0.055179	0.607587	0.426116	0.14326	0.316472	FALSE	1	0				TRUE
CBLL1	CBLL1	0.821915	0.0367031	0.0720239	0.339258	0.143427	0.316615	FALSE	0	1				TRUE
SUMO1P3	SUMO1P3	0.0727288	0.125824	0.235407	0.104605	0.144729	0.319264	FALSE	1	0				TRUE
OSCAR	OSCAR	0.408517	-0.22324	0.073071	-0.124761	0.145361	0.320431	FALSE	0	1				TRUE
GNS	GNS	0.0732762	0.144214	0.80549	0.0769592	0.14574	0.320586	FALSE	1	0				TRUE
MRPS21	MRPS21	0.0736372	0.233487	0.588487	0.48473	0.146406	0.321457	FALSE	1	0				TRUE
TMED2	TMED2	0.0737293	0.188354	0.524652	0.424033	0.146576	0.321457	FALSE	1	0				TRUE
VAMP3	VAMP3	0.65992	-0.0296349	0.0737703	-0.295756	0.146651	0.321457	FALSE	0	1				TRUE
DEF6	DEF6	0.599344	-0.0652003	0.0747512	-0.390583	0.148458	0.323709	FALSE	0	1				TRUE
FCGR2A	FCGR2A	0.234714	0.0492422	0.0757878	1.95745	0.150363	0.326158	FALSE	0	1				TRUE
ERICH1	ERICH1	0.468881	-0.0251191	0.075789	-0.438076	0.150365	0.326158	FALSE	0	1				TRUE
UQCRC2	UQCRC2	0.937995	0.0255098	0.0761991	0.216299	0.151117	0.327381	FALSE	0	1				TRUE
RAB11A	RAB11A	0.224419	0.0779647	0.0764763	0.348509	0.151625	0.327504	FALSE	0	1				TRUE
C10ORF58	C10ORF58	0.369816	0.0641625	0.0766434	0.236597	0.151931	0.327504	FALSE	0	1				TRUE
GMIP	GMIP	0.0775297	-0.192207	0.459419	-0.191038	0.153553	0.329424	FALSE	1	0				TRUE
HSPD1	HSPD1	0.0780086	-0.0255812	0.406514	-0.0121348	0.154428	0.330294	FALSE	1	0				TRUE
ATG16L2	ATG16L2	0.253209	-0.199928	0.0780298	-0.712707	0.154467	0.330294	FALSE	0	1				TRUE
DUSP22	DUSP22	0.263366	0.0457943	0.078253	1.04816	0.154874	0.330583	FALSE	0	1				TRUE
GARS	GARS	0.997451	0.0108536	0.0783055	0.0295078	0.15497	0.330583	FALSE	0	1				TRUE
TMEM123	TMEM123	0.0783578	0.227391	0.894815	0.190654	0.155065	0.330583	FALSE	1	0				TRUE
DDX24	DDX24	0.0785963	-0.137697	0.932059	-0.066585	0.155501	0.330583	FALSE	1	0				TRUE
MICAL1	MICAL1	0.0787672	-0.152359	0.236511	-0.147718	0.155813	0.330707	FALSE	1	0				TRUE
GIMAP7	GIMAP7	0.399189	0.0667192	0.0790403	0.25519	0.156311	0.331443	FALSE	0	1				TRUE
PARP9	PARP9	0.25611	0.0793177	0.079419	0.298023	0.157002	0.331662	FALSE	0	1				TRUE
MSH6	MSH6	0.867128	0.0218752	0.0797447	0.199376	0.157595	0.332155	FALSE	0	1				TRUE
CYB561D2	CYB561D2	0.515395	-0.136136	0.0800252	-0.228225	0.158107	0.332548	FALSE	0	1				TRUE
CTNS	CTNS	0.257883	-0.0908528	0.0802881	-0.315977	0.158586	0.332548	FALSE	0	1				TRUE
PSMB10	PSMB10	0.0803971	-0.141957	0.500624	-0.200735	0.158784	0.332548	FALSE	1	0				TRUE
GPD1L	GPD1L	0.0804381	0.132364	0.302296	0.0895453	0.158859	0.332548	FALSE	1	0				TRUE
RBM33	RBM33	0.728224	-0.0240332	0.0805332	-0.0547075	0.159032	0.332632	FALSE	0	1				TRUE
MAP3K11	MAP3K11	0.0805773	-0.340217	0.433197	-0.147925	0.159113	0.332632	FALSE	1	0				TRUE
ALG5	ALG5	0.0807547	0.188783	0.347819	0.0356896	0.159436	0.333084	FALSE	1	0				TRUE
TLE4	TLE4	0.0816185	0.168075	0.79823	0.0596832	0.16101	0.335025	FALSE	1	0				TRUE
VPS8	VPS8	0.236824	0.0493865	0.0823064	0.104314	0.162263	0.336509	FALSE	0	1				TRUE
RSL1D1	RSL1D1	0.850709	-0.0122583	0.0824558	-0.308323	0.162535	0.336588	FALSE	0	1				TRUE
SCO2	SCO2	0.0826671	-0.478966	0.638938	-0.20855	0.16292	0.336683	FALSE	1	0				TRUE
C8ORF76	C8ORF76	0.695815	0.0386199	0.0832871	0.0640848	0.164049	0.338188	FALSE	0	1				TRUE
ACTR1A	ACTR1A	0.0835374	-0.12806	0.203145	-0.391952	0.164505	0.338475	FALSE	1	0				TRUE
CPSF3	CPSF3	0.887783	0.00485983	0.0837217	0.180165	0.16484	0.338475	FALSE	0	1				TRUE
MT1F	MT1F	0.20371	-0.10113	0.0838196	-0.453619	0.165018	0.338618	FALSE	0	1				TRUE
AP1M1	AP1M1	0.084081	-0.14215	0.208412	-0.0193639	0.165493	0.339279	FALSE	1	0				TRUE
BRD9	BRD9	0.393809	-0.0335258	0.0841999	-0.743373	0.165709	0.339367	FALSE	0	1				TRUE
STAT6	STAT6	0.0843953	-0.0988617	0.528868	-0.123962	0.166064	0.339871	FALSE	1	0				TRUE
SH3GLB1	SH3GLB1	0.0846641	0.105567	0.636251	0.0270187	0.166553	0.340203	FALSE	1	0				TRUE
FAM96B	FAM96B	0.0849073	-0.172073	0.749476	-0.0338637	0.166994	0.340878	FALSE	1	0				TRUE
JAK1	JAK1	0.851544	0.0276492	0.0850805	1.82529	0.167308	0.341296	FALSE	0	1				TRUE
ACTN1	ACTN1	0.0854108	-0.12889	0.598619	-0.0461353	0.167907	0.341801	FALSE	1	0				TRUE
KIAA0922	KIAA0922	0.774206	-0.0148858	0.085459	-0.430754	0.167994	0.341801	FALSE	0	1				TRUE
ITGAM	ITGAM	0.0856051	-0.0265305	0.883018	-0.0970294	0.168259	0.342056	FALSE	1	0				TRUE
PIGY	PIGY	0.08571	0.216099	0.415454	0.185673	0.168449	0.342056	FALSE	1	0				TRUE
RBCK1	RBCK1	0.0858656	-0.167906	0.319207	-0.43198	0.168731	0.34223	FALSE	1	0				TRUE
PCNX	PCNX	0.086961	0.102182	0.402187	0.217923	0.170709	0.344624	FALSE	1	0				TRUE
PCNA	PCNA	0.0870483	0.146684	0.460546	0.0335037	0.170866	0.344718	FALSE	1	0				TRUE
GOLPH3	GOLPH3	0.0879967	0.0802274	0.802856	0.00283115	0.172572	0.347036	FALSE	1	0				TRUE
COX6C	COX6C	0.0886205	0.32143	0.862011	0.115582	0.173691	0.348837	FALSE	1	0				TRUE
C14ORF159	C14ORF159	0.394187	-0.101275	0.088882	-0.195612	0.17416	0.349165	FALSE	0	1				TRUE
TST	TST	0.530296	-0.254742	0.0888989	-0.244466	0.17419	0.349165	FALSE	0	1				TRUE
HDGF	HDGF	0.563288	-0.111315	0.0899564	-0.087116	0.176084	0.35228	FALSE	0	1				TRUE
PBX2	PBX2	0.579496	-0.0804337	0.0902606	-0.405519	0.176628	0.352666	FALSE	0	1				TRUE
STK19	STK19	0.0903374	-0.0851785	0.594954	-0.120589	0.176765	0.352666	FALSE	1	0				TRUE
C11ORF48	C11ORF48	0.41579	-0.0576227	0.0907027	-0.617675	0.177418	0.352666	FALSE	0	1				TRUE
SF3B14	SF3B14	0.0907407	0.250963	0.222736	0.0975414	0.177486	0.352666	FALSE	1	0				TRUE
MRPL43	MRPL43	0.0918044	0.0230644	0.704301	0.0849434	0.179388	0.354981	FALSE	1	0				TRUE
PPCS	PPCS	0.0919213	0.148237	0.465793	0.0424246	0.179597	0.354981	FALSE	1	0				TRUE
PADI4	PADI4	0.349741	-0.160377	0.092372	-0.351655	0.180404	0.355898	FALSE	0	1				TRUE
SS18	SS18	0.768777	0.0411792	0.0932863	0.268026	0.182039	0.358324	FALSE	0	1				TRUE
ADA	ADA	0.414596	-0.100958	0.0933758	-0.329192	0.182199	0.358324	FALSE	0	1				TRUE
OPTN	OPTN	0.0934096	0.248433	0.453834	0.144287	0.182259	0.358324	FALSE	1	0				TRUE
MAPRE2	MAPRE2	0.0936723	-0.128206	0.653258	-0.0979067	0.182729	0.358706	FALSE	1	0				TRUE
UFC1	UFC1	0.0936832	-0.0505051	0.352475	-0.101167	0.182748	0.358706	FALSE	1	0				TRUE
C7ORF30	C7ORF30	0.594963	0.0455153	0.0939178	0.520959	0.183167	0.358802	FALSE	0	1				TRUE
BOP1	BOP1	0.0942459	-0.118483	0.926277	-0.0103908	0.183754	0.359322	FALSE	1	0				TRUE
GIMAP8	GIMAP8	0.453759	0.0496902	0.094874	0.480819	0.184875	0.360837	FALSE	0	1				TRUE
CAST	CAST	0.529867	0.0524709	0.0951815	0.549724	0.185425	0.36123	FALSE	0	1				TRUE
GHITM	GHITM	0.0952482	0.0961238	0.586692	0.0132883	0.185544	0.361237	FALSE	1	0				TRUE
IFITM3	IFITM3	0.095315	-0.57739	0.583908	-0.532471	0.185663	0.361243	FALSE	1	0				TRUE
FNBP4	FNBP4	0.0956779	0.0939917	0.572188	0.0751605	0.186311	0.361826	FALSE	1	0				TRUE
PPP2R4	PPP2R4	0.0957915	-0.122042	0.320335	-1.59894	0.186513	0.361994	FALSE	1	0				TRUE
CNIH4	CNIH4	0.0959567	0.365454	0.715401	0.0570503	0.186808	0.362237	FALSE	1	0				TRUE
PTEN	PTEN	0.0960668	0.15835	0.488914	0.15677	0.187005	0.362271	FALSE	1	0				TRUE
NUMB	NUMB	0.0964278	0.0582873	0.864395	0.0850422	0.187649	0.363129	FALSE	1	0				TRUE
DIP2B	DIP2B	0.458139	0.0509493	0.0964457	0.306577	0.187681	0.363129	FALSE	0	1				TRUE
COX7C	COX7C	0.0970967	0.312681	0.937385	0.0891979	0.188842	0.364672	FALSE	1	0				TRUE
WIPF1	WIPF1	0.89417	0.010911	0.0970978	0.281347	0.188843	0.364672	FALSE	0	1				TRUE
PHKA2	PHKA2	0.0972901	-0.15865	0.726974	-0.0952243	0.189186	0.364909	FALSE	1	0				TRUE
ZSWIM1	ZSWIM1	0.0974416	-0.095055	0.648186	-0.0652373	0.189456	0.365101	FALSE	1	0				TRUE
RNF167	RNF167	0.623133	-0.0750103	0.0976086	-0.486514	0.189754	0.365101	FALSE	0	1				TRUE
SACM1L	SACM1L	0.919916	0.00642734	0.0977586	0.188282	0.190021	0.365334	FALSE	0	1				TRUE
SMARCA2	SMARCA2	0.503403	0.0708436	0.0983345	0.381412	0.191048	0.366546	FALSE	0	1				TRUE
HEXDC	HEXDC	0.0983688	-0.143798	0.448563	-0.180696	0.191109	0.366546	FALSE	1	0				TRUE
TTC3	TTC3	0.0985394	-0.074173	0.514477	-0.186395	0.191413	0.366546	FALSE	1	0				TRUE
EVL	EVL	0.256391	-0.0599127	0.0986214	-0.48513	0.191559	0.366546	FALSE	0	1				TRUE
COPS8	COPS8	0.456436	0.10702	0.0986776	2.81549	0.191659	0.366546	FALSE	0	1				TRUE
SRF	SRF	0.0986899	-0.130598	0.29782	-0.263361	0.191681	0.366546	FALSE	1	0				TRUE
C5AR1	C5AR1	0.0997126	-0.316332	0.827798	-0.115119	0.193504	0.369186	FALSE	1	0				TRUE
UBE2L6	UBE2L6	0.250483	-0.153282	0.100282	-0.468224	0.194519	0.370371	FALSE	0	1				TRUE
CPNE1	CPNE1	0.846072	-0.0366775	0.100512	-0.077761	0.194927	0.370707	FALSE	0	1				TRUE
KLHDC3	KLHDC3	0.101043	-0.0903238	0.572784	-0.120099	0.195872	0.371748	FALSE	1	0				TRUE
RGS2	RGS2	0.49204	-0.0755365	0.101246	-0.84143	0.196234	0.371854	FALSE	0	1				TRUE
ABI1	ABI1	0.101328	0.158818	0.505965	0.0572189	0.19638	0.371881	FALSE	1	0				TRUE
CREG1	CREG1	0.483664	0.0097592	0.101583	0.344142	0.196833	0.372287	FALSE	0	1				TRUE
NDUFB7	NDUFB7	0.101785	-0.169495	0.891454	-0.0630208	0.197191	0.372736	FALSE	1	0				TRUE
MAPK8IP3	MAPK8IP3	0.102207	-0.142103	0.93562	-0.0334229	0.197941	0.373475	FALSE	1	0				TRUE
ILK	ILK	0.102418	-0.107321	0.670539	-0.194058	0.198314	0.373954	FALSE	1	0				TRUE
C1ORF63	C1ORF63	0.342549	0.120525	0.102548	0.398541	0.198545	0.374162	FALSE	0	1				TRUE
WDR26	WDR26	0.326247	0.0661109	0.102733	0.495187	0.198873	0.37418	FALSE	0	1				TRUE
COX6B1	COX6B1	0.103105	0.0424503	0.677455	0.221055	0.199532	0.374663	FALSE	1	0				TRUE
PNKP	PNKP	0.103225	-0.130087	0.364247	-0.229252	0.199745	0.374837	FALSE	1	0				TRUE
CDC25B	CDC25B	0.103501	-0.107281	0.920568	-0.0575645	0.200232	0.375525	FALSE	1	0				TRUE
NLRP3	NLRP3	0.396412	-0.0745175	0.103784	-0.490071	0.200731	0.376056	FALSE	0	1				TRUE
MAPKAPK3	MAPKAPK3	0.104195	-0.115325	0.829536	-0.0149313	0.201457	0.376056	FALSE	1	0				TRUE
HIGD1A	HIGD1A	0.104254	0.193709	0.445335	0.0545512	0.201559	0.376056	FALSE	1	0				TRUE
C16ORF58	C16ORF58	0.456161	-0.0623443	0.104295	-0.0961836	0.201632	0.376056	FALSE	0	1				TRUE
PIM1	PIM1	0.246255	-0.139521	0.104689	-0.00468214	0.202325	0.376336	FALSE	0	1				TRUE
SLC9A1	SLC9A1	0.606194	-0.138225	0.105054	-0.225149	0.202967	0.376898	FALSE	0	1				TRUE
CLTA	CLTA	0.270613	0.0238607	0.105141	0.155565	0.203121	0.376898	FALSE	0	1				TRUE
LIME1	LIME1	0.10516	-0.335179	0.682112	-0.183453	0.203153	0.376898	FALSE	1	0				TRUE
IRF7	IRF7	0.908677	-0.0606635	0.105433	-0.800943	0.203632	0.377137	FALSE	0	1				TRUE
PQLC3	PQLC3	0.105567	0.172665	0.929318	0.0410419	0.203868	0.37735	FALSE	1	0				TRUE
SMAD4	SMAD4	0.105781	0.168719	0.704422	0.084047	0.204244	0.377822	FALSE	1	0				TRUE
RPS17	RPS17	0.106192	0.137164	0.645758	0.175258	0.204964	0.378704	FALSE	1	0				TRUE
ARHGEF2	ARHGEF2	0.106567	-0.0607283	0.229765	-0.254351	0.205622	0.378856	FALSE	1	0				TRUE
NSFL1C	NSFL1C	0.106596	-0.102304	0.959296	-0.0117812	0.205673	0.378856	FALSE	1	0				TRUE
ZFP36L1	ZFP36L1	0.470521	0.00507388	0.106866	0.211297	0.206146	0.378866	FALSE	0	1				TRUE
NCOA6	NCOA6	0.107191	0.0363332	0.600899	0.0733259	0.206716	0.37969	FALSE	1	0				TRUE
TAF7	TAF7	0.107442	0.247975	0.601148	0.0829277	0.207156	0.380068	FALSE	1	0				TRUE
COQ9	COQ9	0.24508	-0.0466943	0.107483	-0.0619206	0.207229	0.380068	FALSE	0	1				TRUE
MATK	MATK	0.107517	-0.244576	0.889145	-0.0514949	0.207287	0.380068	FALSE	1	0				TRUE
CECR1	CECR1	0.442632	-0.07432	0.107705	-0.543439	0.207617	0.380184	FALSE	0	1				TRUE
NOL12	NOL12	0.525953	-0.0523568	0.108093	-0.056	0.208296	0.380903	FALSE	0	1				TRUE
ATP5C1	ATP5C1	0.109265	0.295653	0.466751	0.339627	0.210355	0.382599	FALSE	1	0				TRUE
NIP7	NIP7	0.109343	0.103768	0.25503	0.0862318	0.210492	0.382599	FALSE	1	0				TRUE
ITM2C	ITM2C	0.230832	-0.183922	0.109544	-0.208771	0.210845	0.382985	FALSE	0	1				TRUE
WSB2	WSB2	0.234258	0.108484	0.110448	0.164682	0.212437	0.385346	FALSE	0	1				TRUE
C16ORF53	C16ORF53	0.599336	-0.0433476	0.110528	-0.312364	0.212579	0.385346	FALSE	0	1				TRUE
CCDC50	CCDC50	0.110562	0.099623	0.711871	0.518566	0.212639	0.385346	FALSE	1	0				TRUE
ATP5J	ATP5J	0.11176	0.199607	0.249632	0.44092	0.21475	0.388269	FALSE	1	0				TRUE
IRF3	IRF3	0.11176	-0.352739	0.211101	-0.115091	0.21475	0.388269	FALSE	1	0				TRUE
MCM3	MCM3	0.550076	-0.0466315	0.111901	-0.232922	0.214998	0.388492	FALSE	0	1				TRUE
DAD1	DAD1	0.211564	-0.0274572	0.112154	-0.177098	0.215443	0.388846	FALSE	0	1				TRUE
APEH	APEH	0.112413	-0.0993079	0.757138	-0.0154704	0.215899	0.389281	FALSE	1	0				TRUE
STRAP	STRAP	0.112574	0.114368	0.564715	0.0292359	0.216183	0.389365	FALSE	1	0				TRUE
RSBN1	RSBN1	0.112601	0.216617	0.220856	0.0723594	0.216231	0.389365	FALSE	1	0				TRUE
STK24	STK24	0.112851	0.0310113	0.392457	0.847298	0.216669	0.3898	FALSE	1	0				TRUE
C12ORF57	C12ORF57	0.112917	-0.0862206	0.217873	-0.174935	0.216785	0.3898	FALSE	1	0				TRUE
ATOX1	ATOX1	0.946253	-0.00693514	0.113295	-0.339231	0.217448	0.390319	FALSE	0	1				TRUE
CLTB	CLTB	0.264682	-0.182678	0.114451	-0.0924862	0.219472	0.392707	FALSE	0	1				TRUE
COASY	COASY	0.114949	-0.118443	0.852074	-0.0781401	0.22034	0.393581	FALSE	1	0				TRUE
HLA-DMA	HLA-DMA	0.115107	-0.0925154	0.960496	-0.0241155	0.220614	0.39362	FALSE	1	0				TRUE
LGALS3	LGALS3	0.96681	0.0353281	0.11551	0.399433	0.221315	0.394644	FALSE	0	1				TRUE
ZCCHC9	ZCCHC9	0.116107	0.076955	0.485495	0.170549	0.222348	0.395357	FALSE	1	0				TRUE
NAPSB	NAPSB	0.859977	-0.0159436	0.116388	-0.388079	0.222833	0.395682	FALSE	0	1				TRUE
ARHGAP4	ARHGAP4	0.116507	-0.118079	0.47532	-0.161321	0.22304	0.395682	FALSE	1	0				TRUE
TMEM50B	TMEM50B	0.116936	0.16985	0.849418	0.0497607	0.223779	0.396543	FALSE	1	0				TRUE
CWF19L1	CWF19L1	0.878403	0.0315707	0.117062	0.334426	0.223997	0.396646	FALSE	0	1				TRUE
DYNC1I2	DYNC1I2	0.554298	0.0188907	0.117983	0.177491	0.225582	0.398606	FALSE	0	1				TRUE
RPL23	RPL23	0.432463	0.314214	0.118522	0.54504	0.22651	0.39934	FALSE	0	1				TRUE
XRCC5	XRCC5	0.265243	0.0441899	0.119007	0.0736668	0.227345	0.399865	FALSE	0	1				TRUE
COMMD7	COMMD7	0.120099	-0.0601678	0.681893	-0.0889799	0.229224	0.401399	FALSE	1	0				TRUE
IFI16	IFI16	0.262106	0.135171	0.120384	0.310232	0.229715	0.401582	FALSE	0	1				TRUE
POFUT1	POFUT1	0.120631	-0.137344	0.42747	-0.142414	0.23014	0.401875	FALSE	1	0				TRUE
NDUFB5	NDUFB5	0.121503	0.0116515	0.450733	0.161386	0.231645	0.403598	FALSE	1	0				TRUE
IGF2R	IGF2R	0.12184	0.14558	0.277261	0.227557	0.232225	0.404136	FALSE	1	0				TRUE
SNX2	SNX2	0.122108	0.113359	0.814427	0.0997963	0.232687	0.404136	FALSE	1	0				TRUE
HLA-DMB	HLA-DMB	0.896672	-0.0232928	0.122554	-0.377396	0.233457	0.404944	FALSE	0	1				TRUE
GPR65	GPR65	0.122982	0.26209	0.276696	0.121332	0.234196	0.405836	FALSE	1	0				TRUE
DDX56	DDX56	0.123113	-0.115099	0.231799	-0.102374	0.234421	0.405836	FALSE	1	0				TRUE
PA2G4	PA2G4	0.123221	-0.118416	0.905057	-0.0930911	0.234607	0.405836	FALSE	1	0				TRUE
MIER1	MIER1	0.123254	0.0833259	0.50252	0.741789	0.234664	0.405836	FALSE	1	0				TRUE
CFL1	CFL1	0.419645	-0.121764	0.124474	-0.341387	0.236765	0.407283	FALSE	0	1				TRUE
UBL5	UBL5	0.124933	0.145324	0.242923	0.387017	0.237556	0.407572	FALSE	1	0				TRUE
CD300LF	CD300LF	0.78619	-0.085907	0.124951	-1.05056	0.237586	0.407572	FALSE	0	1				TRUE
YWHAH	YWHAH	0.961987	-0.00540185	0.125027	-0.0779034	0.237718	0.407572	FALSE	0	1				TRUE
GNG11	GNG11	0.542252	0.0883599	0.125531	0.705027	0.238583	0.408831	FALSE	0	1				TRUE
ADD3	ADD3	0.126095	0.0334413	0.408405	0.194476	0.239551	0.409701	FALSE	1	0				TRUE
SYF2	SYF2	0.126099	0.115118	0.840492	0.0357072	0.239558	0.409701	FALSE	1	0				TRUE
RPL35	RPL35	0.126134	0.208781	0.339997	0.153447	0.239616	0.409701	FALSE	1	0				TRUE
ARHGEF7	ARHGEF7	0.759134	-0.0188978	0.126624	-1.01942	0.240455	0.410685	FALSE	0	1				TRUE
NDUFA11	NDUFA11	0.413068	-0.125632	0.126991	-0.491485	0.241083	0.410841	FALSE	0	1				TRUE
LYN	LYN	0.384514	-0.050042	0.127174	-0.317679	0.241395	0.410841	FALSE	0	1				TRUE
GDI2	GDI2	0.286507	0.0717359	0.1274	0.237086	0.24178	0.410841	FALSE	0	1				TRUE
CCT8	CCT8	0.127665	0.0979915	0.78351	0.0119752	0.242232	0.410841	FALSE	1	0				TRUE
MBD6	MBD6	0.127704	-0.0963498	0.745504	-0.102641	0.242299	0.410841	FALSE	1	0				TRUE
C20ORF43	C20ORF43	0.819763	-0.0469525	0.127824	-0.282405	0.242504	0.410841	FALSE	0	1				TRUE
PAN3	PAN3	0.128025	0.11839	0.277386	0.110815	0.242846	0.411163	FALSE	1	0				TRUE
CHMP5	CHMP5	0.128428	0.337941	0.26277	0.919274	0.243531	0.411651	FALSE	1	0				TRUE
UNC93B1	UNC93B1	0.128604	-0.192505	0.227318	-0.208232	0.243831	0.411936	FALSE	1	0				TRUE
PSMD10	PSMD10	0.129563	0.186035	0.981743	0.00758461	0.245461	0.413911	FALSE	1	0				TRUE
ELOVL5	ELOVL5	0.283307	0.112787	0.1297	0.217437	0.245694	0.413911	FALSE	0	1				TRUE
MARCKS	MARCKS	0.129734	0.0895083	0.230732	0.36199	0.245751	0.413911	FALSE	1	0				TRUE
TLR6	TLR6	0.129761	0.129904	0.786946	0.0383049	0.245797	0.413911	FALSE	1	0				TRUE
UBE2D3	UBE2D3	0.427639	-0.05449	0.129841	-0.109875	0.245933	0.413917	FALSE	0	1				TRUE
PPP3R1	PPP3R1	0.779943	-0.0547202	0.130368	-0.427068	0.246828	0.414751	FALSE	0	1				TRUE
IFNAR2	IFNAR2	0.241243	-0.0523422	0.13048	-0.226483	0.247018	0.414847	FALSE	0	1				TRUE
IMPDH2	IMPDH2	0.130993	-0.108904	0.343778	-0.113905	0.24789	0.415862	FALSE	1	0				TRUE
NDE1	NDE1	0.131567	-0.18417	0.758356	-0.0494501	0.248866	0.417275	FALSE	1	0				TRUE
ZNF14	ZNF14	0.738258	-0.020982	0.132289	-0.616049	0.250095	0.418661	FALSE	0	1				TRUE
NUAK2	NUAK2	0.132446	-0.154721	0.297379	-0.140916	0.250361	0.41876	FALSE	1	0				TRUE
KCTD12	KCTD12	0.348948	0.102698	0.132715	1.15417	0.25082	0.419199	FALSE	0	1				TRUE
PARP8	PARP8	0.624361	0.0455807	0.132985	1.01377	0.25128	0.419743	FALSE	0	1				TRUE
RBM5	RBM5	0.85958	0.000738158	0.133294	0.215756	0.251808	0.420174	FALSE	0	1				TRUE
ADPRHL2	ADPRHL2	0.374625	-0.0753119	0.133524	-0.0743879	0.252202	0.420468	FALSE	0	1				TRUE
LRRC33	LRRC33	0.133764	-0.1465	0.31965	-0.164673	0.252611	0.420613	FALSE	1	0				TRUE
MRPS24	MRPS24	0.134148	-0.239732	0.35664	-0.0805743	0.253267	0.421091	FALSE	1	0				TRUE
CYP4F3	CYP4F3	0.561219	0.00652537	0.134305	2.90365	0.253534	0.421109	FALSE	0	1				TRUE
WSB1	WSB1	0.592443	0.0709201	0.134334	0.13708	0.253584	0.421109	FALSE	0	1				TRUE
DSTN	DSTN	0.818153	-0.00328185	0.134565	-0.0603212	0.253978	0.421539	FALSE	0	1				TRUE
LZTR1	LZTR1	0.224037	-0.110157	0.135224	-0.377053	0.255105	0.422874	FALSE	0	1				TRUE
SPAG9	SPAG9	0.465308	0.0850144	0.135274	0.591245	0.255189	0.422874	FALSE	0	1				TRUE
C12ORF47	C12ORF47	0.135522	0.0876761	0.282373	0.0809889	0.255614	0.423352	FALSE	1	0				TRUE
MYO9B	MYO9B	0.136267	-0.136126	0.871658	-0.0674831	0.256884	0.425088	FALSE	1	0				TRUE
DCAKD	DCAKD	0.136296	-0.126845	0.442461	-0.188747	0.256935	0.425088	FALSE	1	0				TRUE
RAC2	RAC2	0.78818	-0.112597	0.136612	-0.36224	0.257474	0.425303	FALSE	0	1				TRUE
HIST2H2BE	HIST2H2BE	0.377265	0.106044	0.136735	0.391852	0.257682	0.425326	FALSE	0	1				TRUE
NGRN	NGRN	0.505322	0.00169515	0.136781	0.95652	0.257761	0.425326	FALSE	0	1				TRUE
HCST	HCST	0.329388	-0.0616781	0.137058	-0.686482	0.258234	0.42588	FALSE	0	1				TRUE
FBXO38	FBXO38	0.588926	-0.00639173	0.137445	-0.00827718	0.258892	0.426704	FALSE	0	1				TRUE
TMEM9B	TMEM9B	0.331304	0.0744491	0.137697	0.120876	0.259321	0.426996	FALSE	0	1				TRUE
MRPL41	MRPL41	0.138592	-0.356665	0.363029	-0.0181193	0.260841	0.428029	FALSE	1	0				TRUE
PRPSAP1	PRPSAP1	0.39867	-0.0486671	0.138621	-0.332453	0.260891	0.428029	FALSE	0	1				TRUE
STX7	STX7	0.139237	0.19778	0.310607	0.163516	0.261936	0.429261	FALSE	1	0				TRUE
PSMD12	PSMD12	0.270185	-0.0520172	0.139869	-0.285441	0.263006	0.430788	FALSE	0	1				TRUE
TMEM156	TMEM156	0.140543	0.0546465	0.453222	0.1023	0.264148	0.431751	FALSE	1	0				TRUE
COX6A1	COX6A1	0.141247	-0.166924	0.552575	-0.115272	0.265339	0.433016	FALSE	1	0				TRUE
PDHB	PDHB	0.689929	-0.0369905	0.14209	-0.232501	0.266764	0.435027	FALSE	0	1				TRUE
NUDC	NUDC	0.142207	-0.108663	0.724105	-0.0948358	0.266961	0.435027	FALSE	1	0				TRUE
ZNF669	ZNF669	0.242836	-0.155181	0.142881	-0.255765	0.2681	0.435925	FALSE	0	1				TRUE
RRAGC	RRAGC	0.143254	0.0121646	0.425449	0.00400528	0.26873	0.436444	FALSE	1	0				TRUE
RASSF2	RASSF2	0.143385	-0.0880351	0.258176	-0.00415795	0.26895	0.436444	FALSE	1	0				TRUE
PSMD1	PSMD1	0.87155	-0.0169719	0.143443	-0.365192	0.269049	0.436444	FALSE	0	1				TRUE
SRP54	SRP54	0.143485	0.0957772	0.787886	0.0574508	0.269119	0.436444	FALSE	1	0				TRUE
ZNF142	ZNF142	0.144387	-0.11407	0.778259	-0.0781087	0.27064	0.438143	FALSE	1	0				TRUE
ARHGDIA	ARHGDIA	0.145024	-0.219202	0.818486	-0.0380047	0.271715	0.43878	FALSE	1	0				TRUE
AIF1	AIF1	0.145739	-0.033101	0.681985	-0.217192	0.272921	0.439749	FALSE	1	0				TRUE
HLA-DRB6	HLA-DRB6	0.145781	0.122153	0.67579	0.450952	0.272991	0.439749	FALSE	1	0				TRUE
SMARCC1	SMARCC1	0.974025	-0.00577256	0.14602	-0.0542707	0.273393	0.440169	FALSE	0	1				TRUE
L3MBTL2	L3MBTL2	0.650985	-0.0607555	0.146226	-0.16241	0.273741	0.440274	FALSE	0	1				TRUE
CEBPZ	CEBPZ	0.679901	0.0689598	0.147117	0.21329	0.275241	0.442002	FALSE	0	1				TRUE
CLEC4A	CLEC4A	0.602813	-0.0164446	0.147527	-0.463366	0.27593	0.44288	FALSE	0	1				TRUE
TMEM14B	TMEM14B	0.147625	0.181641	0.444029	0.167328	0.276095	0.442917	FALSE	1	0				TRUE
FAM120A	FAM120A	0.147716	0.0968784	0.494996	0.215293	0.276247	0.442934	FALSE	1	0				TRUE
TRAPPC4	TRAPPC4	0.148118	-0.0329106	0.294837	-0.155868	0.276923	0.443702	FALSE	1	0				TRUE
DPP7	DPP7	0.148316	-0.149545	0.377221	-0.166037	0.277256	0.443702	FALSE	1	0				TRUE
ARHGEF18	ARHGEF18	0.14834	-0.0883077	0.273192	-0.117057	0.277296	0.443702	FALSE	1	0				TRUE
WDR48	WDR48	0.148528	-0.153535	0.720664	-0.125886	0.277611	0.443978	FALSE	1	0				TRUE
PDCD10	PDCD10	0.14952	0.306792	0.33536	0.346812	0.279273	0.44595	FALSE	1	0				TRUE
RCC2	RCC2	0.693474	-0.0465083	0.150314	-0.182826	0.280598	0.447378	FALSE	0	1				TRUE
IL11RA	IL11RA	0.150563	0.0842452	0.49587	0.170393	0.281013	0.447582	FALSE	1	0				TRUE
UBL3	UBL3	0.15135	0.226154	0.423561	0.202405	0.282321	0.449393	FALSE	1	0				TRUE
RIOK3	RIOK3	0.151615	0.0297629	0.573171	0.0543974	0.28276	0.449675	FALSE	1	0				TRUE
MBD4	MBD4	0.528383	-0.0954078	0.151892	-0.452653	0.283221	0.450178	FALSE	0	1				TRUE
UBQLN2	UBQLN2	0.152317	0.116389	0.301694	0.104387	0.283924	0.450378	FALSE	1	0				TRUE
PRPF31	PRPF31	0.711129	-0.100718	0.152524	-0.00956909	0.284267	0.450436	FALSE	0	1				TRUE
ITFG1	ITFG1	0.916801	0.0041672	0.152623	0.200181	0.284431	0.450436	FALSE	0	1				TRUE
DDX18	DDX18	0.153035	0.0481045	0.994741	0.0389356	0.285113	0.450887	FALSE	1	0				TRUE
RNASE2	RNASE2	0.153139	-0.0707249	0.250113	-0.667695	0.285285	0.450929	FALSE	1	0				TRUE
DBNL	DBNL	0.153525	-0.168913	0.393747	-0.0947759	0.285923	0.451709	FALSE	1	0				TRUE
WDR6	WDR6	0.153903	-0.148361	0.506504	-0.181637	0.286548	0.452242	FALSE	1	0				TRUE
C1ORF50	C1ORF50	0.256921	-0.0517488	0.153905	-0.156934	0.286551	0.452242	FALSE	0	1				TRUE
ATP2B4	ATP2B4	0.332819	0.0511964	0.154295	0.169659	0.287196	0.453031	FALSE	0	1				TRUE
MT1A	MT1A	0.15573	-0.197675	0.767704	-0.164541	0.28957	0.456545	FALSE	1	0				TRUE
IMP3	IMP3	0.156626	-0.0864046	0.511945	-0.160929	0.291054	0.457958	FALSE	1	0				TRUE
UNC50	UNC50	0.156762	0.10779	0.710408	0.0399666	0.29128	0.458083	FALSE	1	0				TRUE
PRDM4	PRDM4	0.849754	0.0277333	0.157097	0.100473	0.291836	0.458726	FALSE	0	1				TRUE
SAMD3	SAMD3	0.15729	-0.085669	0.284404	-0.261661	0.292157	0.458998	FALSE	1	0				TRUE
TPM3	TPM3	0.581924	-0.0761636	0.15798	-1.92379	0.293301	0.459937	FALSE	0	1				TRUE
NEDD8	NEDD8	0.158084	-0.0315174	0.745995	-0.134042	0.293474	0.459937	FALSE	1	0				TRUE
NFKBIZ	NFKBIZ	0.158593	0.163402	0.446129	0.205069	0.294318	0.460638	FALSE	1	0				TRUE
VEGFB	VEGFB	0.158727	-0.0946585	0.77722	-0.0632723	0.29454	0.460638	FALSE	1	0				TRUE
RNF31	RNF31	0.158834	-0.111497	0.266637	-0.144392	0.294718	0.460638	FALSE	1	0				TRUE
TMEM71	TMEM71	0.265755	0.107711	0.159001	0.126337	0.294995	0.460638	FALSE	0	1				TRUE
TUBA1A	TUBA1A	0.159077	-0.0676114	0.336334	-0.190147	0.295121	0.460638	FALSE	1	0				TRUE
ESD	ESD	0.953328	0.000576742	0.159712	1.10707	0.296174	0.461357	FALSE	0	1				TRUE
SULT1A4	SULT1A4	0.347531	-0.114165	0.159811	-0.165427	0.296337	0.46138	FALSE	0	1				TRUE
ADNP	ADNP	0.305044	0.104861	0.160097	0.320317	0.296811	0.461656	FALSE	0	1				TRUE
SLC12A9	SLC12A9	0.16059	-0.104353	0.306759	-0.188477	0.297626	0.462694	FALSE	1	0				TRUE
ATP6V1B2	ATP6V1B2	0.249956	0.0582724	0.160855	0.042304	0.298064	0.462913	FALSE	0	1				TRUE
PCSK7	PCSK7	0.161608	-0.0890634	0.720884	-0.115339	0.299308	0.464382	FALSE	1	0				TRUE
TACC3	TACC3	0.162211	-0.13459	0.277708	-0.24949	0.300301	0.464787	FALSE	1	0				TRUE
RPSA	RPSA	0.593628	0.0981551	0.162551	0.200435	0.300858	0.464787	FALSE	0	1				TRUE
TBCA	TBCA	0.162583	0.196639	0.672556	0.148841	0.300911	0.464787	FALSE	1	0				TRUE
ARL8B	ARL8B	0.162766	0.13625	0.826964	0.0957084	0.301211	0.465002	FALSE	1	0				TRUE
REXO2	REXO2	0.162885	0.0960465	0.27944	0.209193	0.301407	0.465002	FALSE	1	0				TRUE
PEX5	PEX5	0.740523	0.0183711	0.162976	0.233183	0.301556	0.465002	FALSE	0	1				TRUE
MRFAP1L1	MRFAP1L1	0.163517	0.102737	0.652124	0.349875	0.302441	0.465766	FALSE	1	0				TRUE
SGSH	SGSH	0.55272	-0.0856263	0.163869	-0.0724339	0.303017	0.466208	FALSE	0	1				TRUE
ZNF223	ZNF223	0.598063	0.0129912	0.164196	0.236313	0.303552	0.466325	FALSE	0	1				TRUE
TPK1	TPK1	0.165229	0.136955	0.829373	0.0946821	0.305237	0.46799	FALSE	1	0				TRUE
NCL	NCL	0.988518	-0.0039466	0.165464	-0.345431	0.305621	0.468348	FALSE	0	1				TRUE
GGPS1	GGPS1	0.166186	0.128313	0.39323	0.034073	0.306798	0.469459	FALSE	1	0				TRUE
NDUFA13	NDUFA13	0.469164	-0.258229	0.167507	-0.407465	0.308953	0.471831	FALSE	0	1				TRUE
ADSL	ADSL	0.756026	-0.0285108	0.168872	-0.306556	0.311185	0.474141	FALSE	0	1				TRUE
RPS24	RPS24	0.168897	0.369062	0.420599	0.379789	0.311226	0.474141	FALSE	1	0				TRUE
MS4A6A	MS4A6A	0.169118	0.126736	0.587143	0.252314	0.311587	0.474458	FALSE	1	0				TRUE
DBI	DBI	0.169531	0.292504	0.277199	0.649276	0.312264	0.474866	FALSE	1	0				TRUE
FBXO18	FBXO18	0.169716	-0.14408	0.343656	-0.258918	0.312566	0.475022	FALSE	1	0				TRUE
SLC35E1	SLC35E1	0.480995	-0.0768719	0.170389	-0.0208051	0.31367	0.47577	FALSE	0	1				TRUE
PARK7	PARK7	0.171032	0.140148	0.412236	0.0565068	0.314722	0.476902	FALSE	1	0				TRUE
PIN1	PIN1	0.720836	-0.0979711	0.171272	-0.201607	0.315115	0.477266	FALSE	0	1				TRUE
GOT2	GOT2	0.171535	-0.130275	0.447367	-0.113398	0.315546	0.477686	FALSE	1	0				TRUE
TMEM59	TMEM59	0.172868	0.0824166	0.317929	0.0725468	0.317725	0.479675	FALSE	1	0				TRUE
MCM8	MCM8	0.672522	0.000772291	0.172903	0.487533	0.317783	0.479675	FALSE	0	1				TRUE
TMEM60	TMEM60	0.290087	0.0872624	0.173218	0.150028	0.318296	0.480085	FALSE	0	1				TRUE
TMED10	TMED10	0.173258	0.155458	0.323603	0.586614	0.318362	0.480085	FALSE	1	0				TRUE
RSPRY1	RSPRY1	0.173636	-0.146075	0.646087	-0.032841	0.318978	0.480503	FALSE	1	0				TRUE
OPRL1	OPRL1	0.173701	-0.339096	0.335048	-0.275304	0.319084	0.480503	FALSE	1	0				TRUE
ACTL6A	ACTL6A	0.467208	0.0558904	0.17399	0.650482	0.319556	0.480503	FALSE	0	1				TRUE
NIPA2	NIPA2	0.17409	0.0136669	0.321022	0.124579	0.319719	0.480503	FALSE	1	0				TRUE
SDHB	SDHB	0.346065	0.013522	0.174362	0.116491	0.320161	0.480659	FALSE	0	1				TRUE
ARID3A	ARID3A	0.174418	-0.354357	0.632215	-0.0924772	0.320252	0.480659	FALSE	1	0				TRUE
SPEN	SPEN	0.174672	0.128378	0.644724	0.141571	0.320666	0.480659	FALSE	1	0				TRUE
PFDN5	PFDN5	0.34339	0.259667	0.175373	0.373757	0.321803	0.481125	FALSE	0	1				TRUE
DGKQ	DGKQ	0.175485	-0.28758	0.390826	-0.105496	0.321985	0.481125	FALSE	1	0				TRUE
EIF2C2	EIF2C2	0.176451	-0.235171	0.293089	-0.083846	0.323552	0.482542	FALSE	1	0				TRUE
ETFA	ETFA	0.349534	0.0909926	0.176635	0.390863	0.323851	0.482756	FALSE	0	1				TRUE
SRP68	SRP68	0.595596	-0.0514304	0.177158	-0.0381864	0.324697	0.483786	FALSE	0	1				TRUE
TOM1	TOM1	0.177289	-0.346648	0.24222	-0.00278022	0.324908	0.48387	FALSE	1	0				TRUE
FRAT2	FRAT2	0.177451	-0.179377	0.883882	-0.032668	0.325171	0.48394	FALSE	1	0				TRUE
SPHK2	SPHK2	0.249973	-0.15198	0.17751	-0.412667	0.325266	0.48394	FALSE	0	1				TRUE
PPP2CA	PPP2CA	0.178144	0.0455637	0.888094	0.0390712	0.326291	0.484566	FALSE	1	0				TRUE
BIRC2	BIRC2	0.280938	0.178086	0.178477	0.113932	0.32683	0.484859	FALSE	0	1				TRUE
NUCB1	NUCB1	0.375074	-0.107779	0.178969	-0.304122	0.327624	0.485248	FALSE	0	1				TRUE
LANCL1	LANCL1	0.25475	0.144748	0.179171	0.168156	0.32795	0.485248	FALSE	0	1				TRUE
SPPL2A	SPPL2A	0.1798	0.127479	0.782898	0.127645	0.328964	0.485732	FALSE	1	0				TRUE
DDX1	DDX1	0.180758	0.0789784	0.331275	0.0910604	0.330508	0.486973	FALSE	1	0				TRUE
GJC1	GJC1	0.344039	-0.105746	0.180834	-0.16294	0.33063	0.486973	FALSE	0	1				TRUE
SERTAD2	SERTAD2	0.601414	-0.0443509	0.180948	-0.120623	0.330813	0.486973	FALSE	0	1				TRUE
TSC1	TSC1	0.489395	0.0490484	0.181005	0.194608	0.330904	0.486973	FALSE	0	1				TRUE
TGFBI	TGFBI	0.181415	-0.226576	0.567078	-0.0948002	0.331563	0.487138	FALSE	1	0				TRUE
TMEM66	TMEM66	0.618339	0.0200843	0.182845	0.257587	0.333857	0.489617	FALSE	0	1				TRUE
SLC9A3R1	SLC9A3R1	0.346729	-0.14558	0.18325	-0.593443	0.334506	0.490191	FALSE	0	1				TRUE
HLA-DRA	HLA-DRA	0.183443	-0.0187472	0.91084	-0.0463292	0.334814	0.490191	FALSE	1	0				TRUE
C4ORF34	C4ORF34	0.382614	-0.038555	0.184571	-0.448237	0.33662	0.490871	FALSE	0	1				TRUE
RPL4	RPL4	0.184705	0.0142402	0.501191	0.0134851	0.336834	0.490871	FALSE	1	0				TRUE
C21ORF7	C21ORF7	0.184802	0.102947	0.570613	0.179997	0.336989	0.490871	FALSE	1	0				TRUE
RAE1	RAE1	0.66839	0.00803616	0.184851	0.18741	0.337068	0.490871	FALSE	0	1				TRUE
TTC19	TTC19	0.185111	0.104147	0.665546	0.0548398	0.337484	0.490871	FALSE	1	0				TRUE
LSM7	LSM7	0.185999	0.137771	0.773774	0.047149	0.338904	0.492277	FALSE	1	0				TRUE
RBM34	RBM34	0.244951	0.0944705	0.186986	0.224606	0.340484	0.4933	FALSE	0	1				TRUE
PARVG	PARVG	0.187754	-0.0902105	0.639602	-0.102938	0.341714	0.493938	FALSE	1	0				TRUE
SF3B2	SF3B2	0.588029	-0.0564708	0.187929	-0.180429	0.341993	0.493938	FALSE	0	1				TRUE
DKC1	DKC1	0.937945	-0.00789421	0.188221	-0.14486	0.342461	0.493938	FALSE	0	1				TRUE
NECAP1	NECAP1	0.188313	0.106212	0.307967	0.240887	0.342607	0.493938	FALSE	1	0				TRUE
SIDT2	SIDT2	0.188331	-0.146674	0.883697	-0.0527758	0.342636	0.493938	FALSE	1	0				TRUE
FRG1	FRG1	0.458719	0.0953067	0.188374	0.212174	0.342706	0.493938	FALSE	0	1				TRUE
SERP1	SERP1	0.188377	0.131234	0.361339	0.408608	0.342711	0.493938	FALSE	1	0				TRUE
MVP	MVP	0.309833	-0.151421	0.188897	-0.380825	0.343541	0.494604	FALSE	0	1				TRUE
MGST3	MGST3	0.190835	0.0253512	0.455078	0.227551	0.34664	0.497229	FALSE	1	0				TRUE
KIF1B	KIF1B	0.632846	0.0363991	0.190943	1.14771	0.346814	0.497248	FALSE	0	1				TRUE
SKIV2L	SKIV2L	0.665864	-0.0563086	0.191384	-0.450051	0.347518	0.497639	FALSE	0	1				TRUE
LBH	LBH	0.191435	-0.12249	0.766135	-0.0851632	0.347599	0.497639	FALSE	1	0				TRUE
CYC1	CYC1	0.192315	-0.183674	0.4452	-0.122196	0.349004	0.498783	FALSE	1	0				TRUE
ATP2A2	ATP2A2	0.294251	0.0650561	0.192699	0.661948	0.349617	0.499201	FALSE	0	1				TRUE
XRCC2	XRCC2	0.192873	-0.118397	0.364227	-0.283051	0.349894	0.499368	FALSE	1	0				TRUE
NUDT1	NUDT1	0.193539	-0.0590649	0.460536	-0.0497298	0.350957	0.500244	FALSE	1	0				TRUE
TAP2	TAP2	0.602265	0.0616244	0.193559	1.33779	0.350989	0.500244	FALSE	0	1				TRUE
ACTB	ACTB	0.194094	-0.231145	0.537537	-0.00669483	0.351843	0.50096	FALSE	1	0				TRUE
TOMM20	TOMM20	0.194221	0.107238	0.677713	0.21556	0.352046	0.50096	FALSE	1	0				TRUE
NTAN1	NTAN1	0.758699	0.0237692	0.194695	0.473607	0.352803	0.501225	FALSE	0	1				TRUE
AKR7A2	AKR7A2	0.19499	-0.102936	0.546629	-0.122814	0.353273	0.501664	FALSE	1	0				TRUE
GPSM3	GPSM3	0.195469	-0.107965	0.328602	-0.108288	0.354038	0.502377	FALSE	1	0				TRUE
IL10RA	IL10RA	0.195807	0.0442003	0.595241	0.0202343	0.354576	0.502384	FALSE	1	0				TRUE
LACTB	LACTB	0.349584	0.105634	0.195813	1.13044	0.354586	0.502384	FALSE	0	1				TRUE
HBB	HBB	0.196356	-0.0151299	0.40265	-0.341213	0.355451	0.502924	FALSE	1	0				TRUE
HECTD1	HECTD1	0.282027	0.105554	0.19717	0.372217	0.356746	0.504062	FALSE	0	1				TRUE
BLZF1	BLZF1	0.338033	-0.064284	0.197994	-0.183489	0.358053	0.505	FALSE	0	1				TRUE
PAF1	PAF1	0.199012	-0.118104	0.506926	-0.176652	0.359662	0.506583	FALSE	1	0				TRUE
GORASP2	GORASP2	0.631722	-0.0325785	0.199309	-0.394796	0.36013	0.507013	FALSE	0	1				TRUE
PSMB4	PSMB4	0.592589	-0.0624373	0.200854	-0.180953	0.362552	0.50929	FALSE	0	1				TRUE
KHDRBS1	KHDRBS1	0.200897	0.08465	0.388204	0.029389	0.362619	0.50929	FALSE	1	0				TRUE
ATHL1	ATHL1	0.200967	-0.194858	0.267258	-0.410288	0.362728	0.50929	FALSE	1	0				TRUE
RPS6KA1	RPS6KA1	0.2017	-0.120863	0.772521	-0.265016	0.363871	0.509746	FALSE	1	0				TRUE
PTDSS1	PTDSS1	0.666674	-0.0350824	0.20239	-0.241882	0.364944	0.510776	FALSE	0	1				TRUE
DCTN5	DCTN5	0.202488	-0.0702204	0.477727	-0.169718	0.365097	0.510776	FALSE	1	0				TRUE
C2ORF29	C2ORF29	0.204139	-0.0420947	0.738099	-0.15335	0.367662	0.513442	FALSE	1	0				TRUE
ITGAL	ITGAL	0.396114	-0.0773505	0.204611	-0.392263	0.368396	0.514236	FALSE	0	1				TRUE
ECHS1	ECHS1	0.205027	-0.0736026	0.475348	-0.119131	0.369042	0.514785	FALSE	1	0				TRUE
RNF130	RNF130	0.205076	-0.128718	0.403115	-0.214162	0.369119	0.514785	FALSE	1	0				TRUE
RABGAP1	RABGAP1	0.479963	-0.0519866	0.205204	-0.362429	0.369317	0.514831	FALSE	0	1				TRUE
CD3D	CD3D	0.205887	-0.0621684	0.840491	-0.146641	0.370381	0.515824	FALSE	1	0				TRUE
CLEC12A	CLEC12A	0.206835	0.265568	0.331794	0.690319	0.37186	0.517219	FALSE	1	0				TRUE
GGA2	GGA2	0.208903	-0.110565	0.322322	-0.0699707	0.375087	0.521242	FALSE	1	0				TRUE
PMPCB	PMPCB	0.447866	0.0454265	0.20953	0.174002	0.376065	0.521815	FALSE	0	1				TRUE
PSMD2	PSMD2	0.210781	0.0464207	0.744655	0.0888061	0.378012	0.522976	FALSE	1	0				TRUE
FAM46C	FAM46C	0.604088	-0.0901699	0.210951	-0.548711	0.378277	0.52311	FALSE	0	1				TRUE
NMI	NMI	0.211831	0.143824	0.625557	0.0582816	0.379642	0.524764	FALSE	1	0				TRUE
PPFIA1	PPFIA1	0.212973	0.0841929	0.493333	0.451568	0.381411	0.526276	FALSE	1	0				TRUE
TRAPPC6A	TRAPPC6A	0.281538	-0.0692143	0.213141	-0.413737	0.381669	0.5264	FALSE	0	1				TRUE
DHX29	DHX29	0.214096	0.112925	0.438239	0.0995476	0.383142	0.527898	FALSE	1	0				TRUE
FGL2	FGL2	0.958532	-0.020484	0.214175	-0.21772	0.383264	0.527898	FALSE	0	1				TRUE
TNFRSF14	TNFRSF14	0.215702	-0.0739964	0.513593	-0.108011	0.385615	0.530433	FALSE	1	0				TRUE
ADARB1	ADARB1	0.867908	-0.0287907	0.216211	-0.196179	0.386397	0.530806	FALSE	0	1				TRUE
RPA2	RPA2	0.218052	-0.0713609	0.572124	-0.172212	0.389228	0.53399	FALSE	1	0				TRUE
MPPE1	MPPE1	0.264885	0.0177315	0.21867	0.116445	0.39018	0.534121	FALSE	0	1				TRUE
CUL1	CUL1	0.21897	-0.0536039	0.69487	-0.124627	0.390642	0.534517	FALSE	1	0				TRUE
ATG7	ATG7	0.882598	-0.0439962	0.221455	-0.402671	0.394473	0.539049	FALSE	0	1				TRUE
ALDH9A1	ALDH9A1	0.773508	-0.030376	0.22178	-0.245123	0.394975	0.539499	FALSE	0	1				TRUE
CYFIP2	CYFIP2	0.222173	-0.129723	0.786639	-0.248992	0.395579	0.539738	FALSE	1	0				TRUE
VPS4B	VPS4B	0.276004	0.112641	0.224036	0.00837944	0.398446	0.542813	FALSE	0	1				TRUE
UGP2	UGP2	0.351784	0.0752683	0.224326	1.34347	0.398892	0.542946	FALSE	0	1				TRUE
GNL2	GNL2	0.443101	0.0101522	0.225632	0.135455	0.400893	0.545065	FALSE	0	1				TRUE
SIGLEC10	SIGLEC10	0.387827	-0.196961	0.225684	-0.361477	0.400973	0.545065	FALSE	0	1				TRUE
TPD52L2	TPD52L2	0.226385	0.0422479	0.320716	0.451467	0.402046	0.545833	FALSE	1	0				TRUE
HEATR5B	HEATR5B	0.483627	0.0833175	0.22657	0.0872015	0.402329	0.545956	FALSE	0	1				TRUE
PTBP1	PTBP1	0.486667	-0.0683169	0.227134	-0.154777	0.403192	0.546654	FALSE	0	1				TRUE
RCSD1	RCSD1	0.985074	-0.0141927	0.227341	-0.280594	0.403508	0.546654	FALSE	0	1				TRUE
GNG2	GNG2	0.227469	0.14534	0.60018	0.468372	0.403703	0.546654	FALSE	1	0				TRUE
ETV6	ETV6	0.227491	0.0571915	0.432751	0.0973836	0.403738	0.546654	FALSE	1	0				TRUE
SEC61G	SEC61G	0.227595	0.0879269	0.429341	0.255867	0.403896	0.546654	FALSE	1	0				TRUE
MAPK1	MAPK1	0.942682	-0.0551379	0.228127	-0.158201	0.404708	0.547372	FALSE	0	1				TRUE
SSBP2	SSBP2	0.824156	-0.0121761	0.228765	-0.204316	0.405682	0.547605	FALSE	0	1				TRUE
PAICS	PAICS	0.798848	0.0215336	0.228928	1.93957	0.405932	0.547605	FALSE	0	1				TRUE
RPL21	RPL21	0.538128	0.101675	0.229385	0.957793	0.406628	0.547605	FALSE	0	1				TRUE
NME1	NME1	0.229472	0.118275	0.480503	0.591921	0.406759	0.547605	FALSE	1	0				TRUE
JAZF1	JAZF1	0.230015	0.0994782	0.739865	0.0920348	0.407585	0.547605	FALSE	1	0				TRUE
DMC1	DMC1	0.543126	-0.0672539	0.230641	-0.214441	0.408538	0.548638	FALSE	0	1				TRUE
PEX11B	PEX11B	0.231817	-0.0486046	0.522296	-0.0578787	0.41032	0.549858	FALSE	1	0				TRUE
COX5A	COX5A	0.232612	-0.0397839	0.569707	-0.126062	0.411522	0.550932	FALSE	1	0				TRUE
FKBP5	FKBP5	0.583883	-0.0591869	0.232699	-0.26069	0.411652	0.550932	FALSE	0	1				TRUE
SETD3	SETD3	0.871164	0.00672377	0.233365	0.342684	0.412657	0.55177	FALSE	0	1				TRUE
POLR2A	POLR2A	0.525428	-0.0699766	0.234005	-0.154871	0.41362	0.552361	FALSE	0	1				TRUE
MATR3	MATR3	0.234114	0.181581	0.715986	0.660861	0.413783	0.552361	FALSE	1	0				TRUE
PEBP1	PEBP1	0.235167	-0.0587044	0.805468	-0.101113	0.415364	0.553227	FALSE	1	0				TRUE
BNIP3L	BNIP3L	0.680104	0.080709	0.235265	0.437477	0.415513	0.553227	FALSE	0	1				TRUE
LAMP1	LAMP1	0.535545	-0.037508	0.235295	-0.22247	0.415558	0.553227	FALSE	0	1				TRUE
RHEB	RHEB	0.235304	0.128321	0.364667	0.243461	0.41557	0.553227	FALSE	1	0				TRUE
RGL2	RGL2	0.235495	-0.0999181	0.858806	-0.125449	0.415858	0.553234	FALSE	1	0				TRUE
TPST2	TPST2	0.446547	-0.135486	0.236146	-0.022887	0.416834	0.553825	FALSE	0	1				TRUE
PRPF8	PRPF8	0.565424	-0.0989991	0.236851	-0.0615678	0.417893	0.55419	FALSE	0	1				TRUE
CHRNA5	CHRNA5	0.5337	-0.0620981	0.236921	-0.33871	0.417998	0.55419	FALSE	0	1				TRUE
GNPTG	GNPTG	0.474023	-0.00747075	0.238072	-0.14883	0.419728	0.555538	FALSE	0	1				TRUE
ABI3	ABI3	0.23863	-0.20356	0.712456	-0.198834	0.420568	0.556413	FALSE	1	0				TRUE
ITGB7	ITGB7	0.665984	-0.0648529	0.238886	-0.151558	0.420954	0.556414	FALSE	0	1				TRUE
NDUFA3	NDUFA3	0.238986	-0.139066	0.773871	-0.0472625	0.421104	0.556414	FALSE	1	0				TRUE
SDHC	SDHC	0.240352	-0.0316058	0.584693	-0.224665	0.423166	0.558515	FALSE	1	0				TRUE
SMG5	SMG5	0.400063	-0.0762461	0.240395	-0.191347	0.423231	0.558515	FALSE	0	1				TRUE
SYAP1	SYAP1	0.474347	-0.0777619	0.241216	-0.107418	0.42447	0.559202	FALSE	0	1				TRUE
KIAA0907	KIAA0907	0.803739	0.0494119	0.241414	0.181285	0.424769	0.55936	FALSE	0	1				TRUE
NUP43	NUP43	0.71731	0.129501	0.242749	0.220067	0.426782	0.561384	FALSE	0	1				TRUE
ATP5O	ATP5O	0.2429	0.131705	0.384617	0.0834929	0.42701	0.561384	FALSE	1	0				TRUE
HDAC1	HDAC1	0.702471	-0.0138311	0.244786	-0.312828	0.42984	0.563742	FALSE	0	1				TRUE
WDR18	WDR18	0.244829	-0.203361	0.90688	-0.0580896	0.429905	0.563742	FALSE	1	0				TRUE
HSD17B12	HSD17B12	0.815693	0.080682	0.245081	0.223487	0.430282	0.563766	FALSE	0	1				TRUE
UBE2E1	UBE2E1	0.30727	0.134374	0.245184	0.241905	0.430436	0.563766	FALSE	0	1				TRUE
TATDN2	TATDN2	0.24652	-0.0737311	0.863419	-0.0267126	0.432427	0.565146	FALSE	1	0				TRUE
GFOD1	GFOD1	0.247911	-0.134132	0.576168	-0.21975	0.434491	0.567606	FALSE	1	0				TRUE
PTAFR	PTAFR	0.250161	-0.192108	0.356343	-0.237819	0.437822	0.571	FALSE	1	0				TRUE
GK	GK	0.621044	0.0617771	0.250384	0.230263	0.438153	0.571193	FALSE	0	1				TRUE
MDH1	MDH1	0.25117	0.0453958	0.502434	0.172479	0.439316	0.571992	FALSE	1	0				TRUE
ZAP70	ZAP70	0.25133	-0.108145	0.278607	-0.310264	0.439552	0.57206	FALSE	1	0				TRUE
HSPH1	HSPH1	0.644037	0.0876338	0.252392	0.0394497	0.441126	0.573869	FALSE	0	1				TRUE
SHROOM4	SHROOM4	0.252534	-0.107898	0.349022	-0.175609	0.441336	0.573903	FALSE	1	0				TRUE
EVI2A	EVI2A	0.25314	0.299441	0.292707	0.0806039	0.442235	0.574831	FALSE	1	0				TRUE
ATP6V1A	ATP6V1A	0.253442	0.0973968	0.505645	0.208887	0.442682	0.574862	FALSE	1	0				TRUE
TMED1	TMED1	0.253508	-0.193074	0.297463	-0.0150843	0.44278	0.574862	FALSE	1	0				TRUE
MS4A7	MS4A7	0.253529	0.0841258	0.463868	0.0600183	0.442812	0.574862	FALSE	1	0				TRUE
BRP44L	BRP44L	0.25415	0.107254	0.453559	0.0448596	0.443731	0.575816	FALSE	1	0				TRUE
COQ10A	COQ10A	0.642272	-0.0328848	0.254426	-0.362645	0.444141	0.575868	FALSE	0	1				TRUE
C1QBP	C1QBP	0.254623	0.00825013	0.42465	0.0338437	0.444433	0.576007	FALSE	1	0				TRUE
SSR4	SSR4	0.255346	-0.0443547	0.605381	-0.12471	0.445503	0.576914	FALSE	1	0				TRUE
DDA1	DDA1	0.803393	-0.0903525	0.255493	-0.118472	0.44572	0.576956	FALSE	0	1				TRUE
PCNP	PCNP	0.256175	0.21986	0.444381	0.14099	0.44673	0.577784	FALSE	1	0				TRUE
RNASET2	RNASET2	0.257037	-0.180721	0.587625	-0.194621	0.448004	0.578951	FALSE	1	0				TRUE
NDUFAB1	NDUFAB1	0.257246	0.114538	0.527106	0.111076	0.448313	0.579021	FALSE	1	0				TRUE
ZDHHC8	ZDHHC8	0.258685	-0.0955047	0.821917	-0.0580954	0.450434	0.581127	FALSE	1	0				TRUE
PFKFB4	PFKFB4	0.259281	-0.143892	0.615843	-0.150793	0.451312	0.581163	FALSE	1	0				TRUE
SFT2D1	SFT2D1	0.259293	0.113779	0.342003	0.259095	0.451328	0.581163	FALSE	1	0				TRUE
ZNF586	ZNF586	0.911219	0.0230344	0.259396	1.01766	0.45148	0.581163	FALSE	0	1				TRUE
ATF6	ATF6	0.996484	-0.00664058	0.259495	-0.268462	0.451626	0.581163	FALSE	0	1				TRUE
RRAGA	RRAGA	0.259591	0.025904	0.295579	0.0444485	0.451767	0.581163	FALSE	1	0				TRUE
HPRT1	HPRT1	0.259954	0.131974	0.446402	0.108775	0.4523	0.581408	FALSE	1	0				TRUE
MAN1B1	MAN1B1	0.756957	-0.0561558	0.259975	-0.149976	0.45233	0.581408	FALSE	0	1				TRUE
ZDHHC5	ZDHHC5	0.346527	-0.0830147	0.261035	-0.117473	0.453886	0.582467	FALSE	0	1				TRUE
HCFC1	HCFC1	0.261069	0.0063831	0.320458	0.263845	0.453935	0.582467	FALSE	1	0				TRUE
LTB	LTB	0.261336	-0.0826387	0.326513	-0.0488687	0.454326	0.582467	FALSE	1	0				TRUE
DERA	DERA	0.261381	0.0828531	0.461514	0.126388	0.454393	0.582467	FALSE	1	0				TRUE
CD46	CD46	0.261429	0.1428	0.308284	0.5656	0.454462	0.582467	FALSE	1	0				TRUE
BRP44	BRP44	0.629657	-0.0387848	0.262207	-0.044401	0.455603	0.583413	FALSE	0	1				TRUE
FFAR2	FFAR2	0.845034	0.0272977	0.266076	1.16943	0.461271	0.58872	FALSE	0	1				TRUE
UQCRFS1	UQCRFS1	0.266177	-0.0263342	0.335706	-0.0339581	0.461419	0.58872	FALSE	1	0				TRUE
VAMP1	VAMP1	0.923439	0.0161171	0.267046	0.0933354	0.462697	0.589669	FALSE	0	1				TRUE
RBM6	RBM6	0.489855	-0.0490815	0.267069	-0.177948	0.46273	0.589669	FALSE	0	1				TRUE
RAB5B	RAB5B	0.631734	-0.0533079	0.267476	-0.156576	0.463329	0.590128	FALSE	0	1				TRUE
HINT1	HINT1	0.267696	0.388079	0.631058	0.143711	0.463653	0.590128	FALSE	1	0				TRUE
LSM5	LSM5	0.267701	0.164992	0.896784	0.0242157	0.463659	0.590128	FALSE	1	0				TRUE
EIF4E2	EIF4E2	0.594619	-0.0224546	0.268419	-0.332742	0.464714	0.59123	FALSE	0	1				TRUE
RUNX3	RUNX3	0.339241	-0.0944885	0.268636	-0.0540846	0.465033	0.591394	FALSE	0	1				TRUE
ABR	ABR	0.414545	-0.0445495	0.268783	-0.153924	0.465249	0.591428	FALSE	0	1				TRUE
ATIC	ATIC	0.765755	-0.0269831	0.269794	-0.277637	0.466733	0.59283	FALSE	0	1				TRUE
UBN1	UBN1	0.291441	-0.160103	0.271011	-1.28774	0.468513	0.594044	FALSE	0	1				TRUE
CDK4	CDK4	0.509318	-0.0309939	0.271188	-0.343956	0.468771	0.594044	FALSE	0	1				TRUE
MDH2	MDH2	0.271263	-0.0612896	0.603468	-0.116714	0.468881	0.594044	FALSE	1	0				TRUE
HBA2	HBA2	0.271319	-0.0925058	0.493826	-0.535063	0.468963	0.594044	FALSE	1	0				TRUE
RPL31	RPL31	0.271494	0.448442	0.400156	0.395431	0.469219	0.594052	FALSE	1	0				TRUE
ARHGAP17	ARHGAP17	0.759007	-0.0154331	0.271823	-0.369401	0.469698	0.594417	FALSE	0	1				TRUE
TYK2	TYK2	0.272676	-0.203964	0.641327	-0.00219296	0.470938	0.595337	FALSE	1	0				TRUE
CCND2	CCND2	0.833038	0.00579577	0.274555	0.147494	0.473657	0.597728	FALSE	0	1				TRUE
CSAD	CSAD	0.275247	0.130555	0.38579	0.373602	0.474655	0.598675	FALSE	1	0				TRUE
RXRB	RXRB	0.301977	-0.0758829	0.2759	-0.0794947	0.475596	0.599279	FALSE	0	1				TRUE
CNOT2	CNOT2	0.970469	0.0173217	0.276606	0.0757446	0.476612	0.599551	FALSE	0	1				TRUE
UPP1	UPP1	0.92525	-0.00379584	0.276811	-1.07869	0.476907	0.599645	FALSE	0	1				TRUE
FUCA1	FUCA1	0.30986	0.0623834	0.27779	0.160532	0.478318	0.601013	FALSE	0	1				TRUE
LRRK2	LRRK2	0.277834	0.153598	0.758787	0.298075	0.478381	0.601013	FALSE	1	0				TRUE
PGRMC1	PGRMC1	0.858486	0.0125395	0.278105	0.316433	0.478772	0.601262	FALSE	0	1				TRUE
TLR1	TLR1	0.278305	0.147587	0.491464	0.203512	0.47906	0.601382	FALSE	1	0				TRUE
ACAA1	ACAA1	0.278916	-0.0875173	0.334995	-0.0372316	0.479942	0.602246	FALSE	1	0				TRUE
MTF1	MTF1	0.27974	-0.132627	0.462556	-0.0204852	0.481131	0.60301	FALSE	1	0				TRUE
COMMD4	COMMD4	0.589324	-0.0679031	0.28	-0.0549364	0.481507	0.603185	FALSE	0	1				TRUE
ZNF207	ZNF207	0.280684	-0.0620478	0.373616	-0.161836	0.482495	0.603748	FALSE	1	0				TRUE
TXNDC12	TXNDC12	0.758766	-0.0618732	0.281351	-0.0972959	0.48346	0.604471	FALSE	0	1				TRUE
RPL26	RPL26	0.282525	0.31479	0.51434	0.482294	0.485156	0.605862	FALSE	1	0				TRUE
CLDN14	CLDN14	0.289654	-0.114875	0.283011	-0.222513	0.485858	0.606495	FALSE	0	1				TRUE
SLC2A1	SLC2A1	0.524602	-0.0915008	0.283832	-0.140117	0.487042	0.607244	FALSE	0	1				TRUE
FBXW7	FBXW7	0.513542	-0.106049	0.284701	-0.208365	0.488294	0.608562	FALSE	0	1				TRUE
TACC1	TACC1	0.284846	0.0501097	0.294841	0.215438	0.488503	0.608573	FALSE	1	0				TRUE
PSMB1	PSMB1	0.285218	0.106402	0.395385	0.110207	0.489037	0.608573	FALSE	1	0				TRUE
LEPROTL1	LEPROTL1	0.285439	0.00518149	0.460542	0.162777	0.489354	0.608665	FALSE	1	0				TRUE
ATP6V0B	ATP6V0B	0.286776	-0.293013	0.453121	-0.204909	0.491269	0.610317	FALSE	1	0				TRUE
SNX27	SNX27	0.424187	-0.0393772	0.286992	-0.122597	0.491576	0.610455	FALSE	0	1				TRUE
TSPYL1	TSPYL1	0.422146	0.0702279	0.28772	0.118384	0.492615	0.611427	FALSE	0	1				TRUE
PRKCQ	PRKCQ	0.290099	-0.0760151	0.819892	-0.0394451	0.495998	0.614234	FALSE	1	0				TRUE
ADAM19	ADAM19	0.291551	-0.0682021	0.871213	-0.171245	0.498059	0.616272	FALSE	1	0				TRUE
NDUFS5	NDUFS5	0.291996	0.133039	0.415863	0.259912	0.49869	0.61633	FALSE	1	0				TRUE
MARS	MARS	0.29293	-0.0689761	0.426821	-0.122841	0.500017	0.616894	FALSE	1	0				TRUE
GBP2	GBP2	0.293007	-0.0747545	0.579838	-0.193692	0.500126	0.616894	FALSE	1	0				TRUE
XBP1	XBP1	0.294954	0.0480776	0.654322	0.145973	0.502892	0.619571	FALSE	1	0				TRUE
PFN1	PFN1	0.295145	-0.255226	0.303501	-0.173595	0.503162	0.619659	FALSE	1	0				TRUE
EWSR1	EWSR1	0.624112	-0.010795	0.29605	-0.0949224	0.504448	0.620506	FALSE	0	1				TRUE
TIAL1	TIAL1	0.599677	0.0586615	0.296537	0.559348	0.50514	0.620608	FALSE	0	1				TRUE
C5ORF15	C5ORF15	0.420258	0.0860421	0.296669	0.166674	0.505327	0.620608	FALSE	0	1				TRUE
PPP2R5A	PPP2R5A	0.297087	0.0844751	0.323298	0.0270252	0.50592	0.620847	FALSE	1	0				TRUE
DERL1	DERL1	0.298667	0.0819853	0.889373	0.104965	0.508157	0.622857	FALSE	1	0				TRUE
NFX1	NFX1	0.68463	0.048964	0.299143	0.339334	0.508831	0.623438	FALSE	0	1				TRUE
SMARCD1	SMARCD1	0.299299	-0.0571835	0.852195	-0.26362	0.509051	0.623463	FALSE	1	0				TRUE
TRAM1	TRAM1	0.299713	0.142813	0.514552	0.0330223	0.509636	0.623608	FALSE	1	0				TRUE
C20ORF30	C20ORF30	0.299883	-0.0593777	0.307105	-0.264283	0.509875	0.623608	FALSE	1	0				TRUE
ITGAE	ITGAE	0.302871	0.120939	0.300262	0.0805051	0.510409	0.623666	FALSE	0	1				TRUE
ACSL5	ACSL5	0.97663	-0.00223919	0.300268	-0.222046	0.510417	0.623666	FALSE	0	1				TRUE
GDI1	GDI1	0.302489	-0.113089	0.735383	-0.0350691	0.513546	0.626707	FALSE	1	0				TRUE
RNF24	RNF24	0.740584	-0.0959472	0.302607	-0.0625229	0.513711	0.626707	FALSE	0	1				TRUE
KPNB1	KPNB1	0.599553	0.0441035	0.302752	0.141769	0.513914	0.62671	FALSE	0	1				TRUE
KDELR1	KDELR1	0.30395	-0.0496731	0.835714	-0.0186266	0.515596	0.628235	FALSE	1	0				TRUE
USP10	USP10	0.387798	0.00991285	0.304217	0.569722	0.515971	0.628235	FALSE	0	1				TRUE
TRIM56	TRIM56	0.304574	-0.0612438	0.712862	-0.0195875	0.516472	0.628551	FALSE	1	0				TRUE
PPP6C	PPP6C	0.782569	0.0160948	0.30469	0.033426	0.516634	0.628551	FALSE	0	1				TRUE
ZFAND2B	ZFAND2B	0.306794	-0.0788423	0.728131	-0.0118406	0.519571	0.631877	FALSE	1	0				TRUE
ZNF148	ZNF148	0.585906	0.0210798	0.308387	0.0815922	0.521781	0.633824	FALSE	0	1				TRUE
ZNF549	ZNF549	0.309158	-0.0401934	0.622806	-0.0230971	0.522848	0.634873	FALSE	1	0				TRUE
EOMES	EOMES	0.449052	-0.0635289	0.312379	-0.0257658	0.527283	0.639044	FALSE	0	1				TRUE
RAB9A	RAB9A	0.312398	-0.0215176	0.397444	-0.113486	0.527309	0.639044	FALSE	1	0				TRUE
TRPT1	TRPT1	0.313144	-0.0788637	0.400438	-0.0585288	0.528334	0.639819	FALSE	1	0				TRUE
CIDEB	CIDEB	0.313513	0.0835924	0.379257	0.0684683	0.528839	0.640152	FALSE	1	0				TRUE
SCYL1	SCYL1	0.415384	-0.116668	0.314556	-0.00914941	0.530268	0.641633	FALSE	0	1				TRUE
KIAA1191	KIAA1191	0.697406	0.0460028	0.315429	0.0441755	0.531464	0.64258	FALSE	0	1				TRUE
DHX40	DHX40	0.859685	0.0235537	0.316001	0.395126	0.532246	0.642619	FALSE	0	1				TRUE
UCKL1	UCKL1	0.574007	-0.0974533	0.316141	-0.0724174	0.532439	0.642619	FALSE	0	1				TRUE
GNAI3	GNAI3	0.317426	0.140976	0.683422	0.034086	0.534193	0.643882	FALSE	1	0				TRUE
ELF4	ELF4	0.318117	-0.0983578	0.605102	-0.162528	0.535136	0.644323	FALSE	1	0				TRUE
ANP32B	ANP32B	0.584167	-0.0384766	0.318425	-0.141724	0.535556	0.644323	FALSE	0	1				TRUE
ZNF317	ZNF317	0.319598	-0.0591994	0.402562	-0.105919	0.537151	0.645608	FALSE	1	0				TRUE
CALM2	CALM2	0.320588	0.0696402	0.790744	0.0920973	0.538495	0.646817	FALSE	1	0				TRUE
ZMYND11	ZMYND11	0.561397	0.0828628	0.321313	0.161869	0.539478	0.647748	FALSE	0	1				TRUE
ZNF577	ZNF577	0.325478	-0.0683622	0.321804	-0.231759	0.540143	0.648047	FALSE	0	1				TRUE
ZFP91	ZFP91	0.893436	0.0160644	0.323383	0.13086	0.542275	0.649854	FALSE	0	1				TRUE
FH	FH	0.826041	0.0237605	0.323841	0.155692	0.542891	0.650041	FALSE	0	1				TRUE
DYRK2	DYRK2	0.323964	0.020292	0.417962	0.342042	0.543057	0.650041	FALSE	1	0				TRUE
GLG1	GLG1	0.368358	0.0622813	0.325343	0.142635	0.544911	0.651322	FALSE	0	1				TRUE
SDPR	SDPR	0.325382	0.16664	0.727591	0.0782733	0.544962	0.651322	FALSE	1	0				TRUE
EIF4G1	EIF4G1	0.508388	-0.0346948	0.327945	-0.132918	0.548398	0.654076	FALSE	0	1				TRUE
SPTAN1	SPTAN1	0.329483	-0.134561	0.364496	-0.332244	0.550456	0.654514	FALSE	1	0				TRUE
ELMO1	ELMO1	0.675793	-0.0619632	0.329571	-0.268952	0.550573	0.654514	FALSE	0	1				TRUE
CDC16	CDC16	0.67242	0.00592583	0.329843	0.00710575	0.550936	0.654696	FALSE	0	1				TRUE
TNFAIP6	TNFAIP6	0.857294	0.0602657	0.330198	0.0525559	0.551411	0.655011	FALSE	0	1				TRUE
ARCN1	ARCN1	0.331274	0.0792514	0.777111	0.0608774	0.552848	0.656468	FALSE	1	0				TRUE
WDR37	WDR37	0.736147	0.0337999	0.332323	0.195296	0.554247	0.657628	FALSE	0	1				TRUE
LAP3	LAP3	0.333208	-0.0309376	0.647292	-0.0224251	0.555426	0.658525	FALSE	1	0				TRUE
SNRPC	SNRPC	0.333398	-0.0655611	0.452612	-0.106469	0.555679	0.658575	FALSE	1	0				TRUE
CHCHD7	CHCHD7	0.335013	0.017568	0.387999	0.91291	0.557828	0.660871	FALSE	1	0				TRUE
PAPSS1	PAPSS1	0.335234	0.0127028	0.879986	0.00942786	0.558122	0.660968	FALSE	1	0				TRUE
BAZ1A	BAZ1A	0.336089	0.117773	0.399254	0.0839731	0.559257	0.66205	FALSE	1	0				TRUE
YARS	YARS	0.336242	-0.063445	0.607051	-0.0121444	0.559461	0.66205	FALSE	1	0				TRUE
RRM1	RRM1	0.793493	0.045247	0.337892	0.172057	0.561651	0.664137	FALSE	0	1				TRUE
HIST1H2BD	HIST1H2BD	0.48657	0.0947073	0.338901	0.476076	0.562989	0.665291	FALSE	0	1				TRUE
CFLAR	CFLAR	0.33913	-0.130745	0.780431	-0.103322	0.563293	0.665322	FALSE	1	0				TRUE
RIC8A	RIC8A	0.339777	-0.0808756	0.395093	-0.0867222	0.56415	0.666082	FALSE	1	0				TRUE
PHF11	PHF11	0.341427	0.120251	0.37948	0.216547	0.566335	0.668155	FALSE	1	0				TRUE
TPT1	TPT1	0.344777	0.0502264	0.994154	0.020897	0.570747	0.672852	FALSE	1	0				TRUE
NCSTN	NCSTN	0.345762	0.0693871	0.406084	0.183799	0.57204	0.6737	FALSE	1	0				TRUE
ARHGDIB	ARHGDIB	0.346117	-0.0720273	0.72183	-0.128149	0.572505	0.673886	FALSE	1	0				TRUE
PLEKHM1	PLEKHM1	0.347034	-0.147673	0.578978	-0.034824	0.573705	0.674807	FALSE	1	0				TRUE
DNASE2	DNASE2	0.348363	-0.141197	0.783172	-0.0519727	0.575441	0.676338	FALSE	1	0				TRUE
KIAA0391	KIAA0391	0.34885	0.0957919	0.613923	0.0153477	0.576076	0.676574	FALSE	1	0				TRUE
ZMAT2	ZMAT2	0.349439	-0.0138378	0.87568	-0.0452082	0.576843	0.676711	FALSE	1	0				TRUE
PTPRC	PTPRC	0.580711	0.130323	0.350046	0.804952	0.577633	0.677383	FALSE	0	1				TRUE
AHCY	AHCY	0.562348	-0.0829354	0.350347	-0.057948	0.578024	0.677413	FALSE	0	1				TRUE
ATF4	ATF4	0.351107	0.0584806	0.390768	0.248296	0.579013	0.677675	FALSE	1	0				TRUE
ASXL2	ASXL2	0.435664	-0.0455926	0.351242	-0.103415	0.579187	0.677675	FALSE	0	1				TRUE
SDHA	SDHA	0.351596	-0.0795258	0.619564	-0.0416322	0.579647	0.677959	FALSE	1	0				TRUE
C18ORF8	C18ORF8	0.820153	0.0304571	0.354556	0.0556757	0.583478	0.681162	FALSE	0	1				TRUE
CCBE1	CCBE1	0.975006	0.00119317	0.356288	0.320071	0.58571	0.683	FALSE	0	1				TRUE
TBC1D14	TBC1D14	0.357371	0.0352359	0.632706	0.182946	0.587102	0.684367	FALSE	1	0				TRUE
DHRS7	DHRS7	0.555556	-0.0115836	0.359225	-0.242002	0.58948	0.686368	FALSE	0	1				TRUE
PEPD	PEPD	0.360631	-0.220744	0.509538	-0.091221	0.591278	0.687948	FALSE	1	0				TRUE
SLC2A11	SLC2A11	0.737172	-0.0191096	0.361447	-0.323942	0.592319	0.688649	FALSE	0	1				TRUE
MRPL21	MRPL21	0.70764	0.00318155	0.361939	0.485871	0.592946	0.688735	FALSE	0	1				TRUE
FCER1G	FCER1G	0.363579	-0.0665147	0.593181	-0.188057	0.595031	0.689997	FALSE	1	0				TRUE
COPZ1	COPZ1	0.481719	-0.038767	0.364373	-0.0433	0.59604	0.690705	FALSE	0	1				TRUE
GSTK1	GSTK1	0.60604	-0.0408206	0.366328	-0.134143	0.598517	0.692493	FALSE	0	1				TRUE
UROS	UROS	0.366557	0.00475519	0.656387	0.0236837	0.598806	0.692571	FALSE	1	0				TRUE
GAPVD1	GAPVD1	0.99655	0.0102916	0.368486	0.176	0.601242	0.693697	FALSE	0	1				TRUE
DPEP2	DPEP2	0.422464	-0.094047	0.36869	-0.202252	0.601499	0.693697	FALSE	0	1				TRUE
CIB1	CIB1	0.477268	-0.0538184	0.368945	-0.125376	0.601821	0.693697	FALSE	0	1				TRUE
VDAC1	VDAC1	0.547506	-0.0572972	0.369019	-0.106085	0.601913	0.693697	FALSE	0	1				TRUE
ARL6IP4	ARL6IP4	0.826927	-0.106408	0.369092	-0.177917	0.602005	0.693697	FALSE	0	1				TRUE
DNAJC8	DNAJC8	0.376154	-0.0269071	0.472878	-0.195704	0.610858	0.700667	FALSE	1	0				TRUE
PPP1R14B	PPP1R14B	0.376492	-0.25882	0.44243	-0.0243553	0.611282	0.700759	FALSE	1	0				TRUE
WARS	WARS	0.406603	-0.124626	0.377594	-0.00118128	0.612658	0.701305	FALSE	0	1				TRUE
MOSPD2	MOSPD2	0.988628	-0.0206586	0.378212	-0.0850138	0.613429	0.701692	FALSE	0	1				TRUE
HDAC3	HDAC3	0.378409	-0.0507132	0.601129	-0.048116	0.613675	0.701692	FALSE	1	0				TRUE
DYM	DYM	0.750744	0.011921	0.378605	0.0825315	0.61392	0.701692	FALSE	0	1				TRUE
JTB	JTB	0.829961	-0.060122	0.378969	-0.0604381	0.614374	0.701724	FALSE	0	1				TRUE
MFGE8	MFGE8	0.813769	-0.0427507	0.381054	-0.0693316	0.61697	0.70443	FALSE	0	1				TRUE
PNPO	PNPO	0.449549	-0.0614437	0.381259	-0.146457	0.617225	0.704463	FALSE	0	1				TRUE
S100A10	S100A10	0.382117	-0.0176006	0.703928	-0.0220591	0.618291	0.705164	FALSE	1	0				TRUE
ACTR2	ACTR2	0.382939	0.0773499	0.707191	0.182053	0.619309	0.705809	FALSE	1	0				TRUE
PPM1M	PPM1M	0.883232	-0.0884953	0.383385	-0.200819	0.619861	0.70618	FALSE	0	1				TRUE
C8ORF37	C8ORF37	0.429449	0.0649865	0.385461	0.336361	0.622422	0.708062	FALSE	0	1				TRUE
KIAA1267	KIAA1267	0.449429	-0.0192778	0.385725	-0.169986	0.622747	0.708173	FALSE	0	1				TRUE
MAP3K7	MAP3K7	0.38634	0.0935655	0.421385	0.153219	0.623504	0.708775	FALSE	1	0				TRUE
NOL8	NOL8	0.800574	0.0730555	0.386647	0.0320287	0.62388	0.708945	FALSE	0	1				TRUE
GZMH	GZMH	0.388392	-0.274428	0.942098	-0.0644185	0.62602	0.710858	FALSE	1	0				TRUE
CPSF4	CPSF4	0.389614	-0.0561168	0.561037	-0.0289021	0.627517	0.712217	FALSE	1	0				TRUE
METAP1	METAP1	0.389973	-0.0142397	0.576611	-0.168499	0.627956	0.712278	FALSE	1	0				TRUE
PUM1	PUM1	0.390372	-0.0716654	0.436899	-0.13305	0.628443	0.712312	FALSE	1	0				TRUE
NUMA1	NUMA1	0.391549	-0.111724	0.823387	-0.0539534	0.629881	0.713682	FALSE	1	0				TRUE
RPL14	RPL14	0.543462	-0.117549	0.391999	-0.159811	0.63043	0.714044	FALSE	0	1				TRUE
ZBTB4	ZBTB4	0.3927	-0.0619258	0.499969	-0.169863	0.631286	0.714754	FALSE	1	0				TRUE
POLR2F	POLR2F	0.433581	-0.120126	0.394789	-0.142053	0.63383	0.717114	FALSE	0	1				TRUE
IGLL1	IGLL1	0.399154	0.108616	0.771883	0.0272856	0.63912	0.722574	FALSE	1	0				TRUE
IL18RAP	IL18RAP	0.745804	0.0589319	0.400414	0.297552	0.640636	0.724025	FALSE	0	1				TRUE
HEBP2	HEBP2	0.519176	0.044836	0.401024	0.22114	0.641368	0.72459	FALSE	0	1				TRUE
SEPX1	SEPX1	0.524851	-0.29414	0.403016	-0.226187	0.643752	0.726757	FALSE	0	1				TRUE
PPHLN1	PPHLN1	0.773685	0.0110777	0.403492	0.461155	0.64432	0.726935	FALSE	0	1				TRUE
OSTF1	OSTF1	0.667242	-0.0685087	0.403539	-0.039687	0.644376	0.726935	FALSE	0	1				TRUE
IL18BP	IL18BP	0.40591	-0.0630678	0.621992	-0.155857	0.647197	0.729061	FALSE	1	0				TRUE
BLOC1S1	BLOC1S1	0.406248	-0.269813	0.639967	-0.102652	0.647597	0.729249	FALSE	1	0				TRUE
TMEM85	TMEM85	0.409687	0.0228249	0.490094	0.176519	0.651662	0.732982	FALSE	1	0				TRUE
RBPJ	RBPJ	0.438345	0.0877824	0.40985	0.0774736	0.651853	0.732982	FALSE	0	1				TRUE
RABEP1	RABEP1	0.410781	0.112213	0.96194	0.0986327	0.652948	0.733108	FALSE	1	0				TRUE
BST2	BST2	0.721322	-0.0559887	0.411082	-0.234836	0.653301	0.733108	FALSE	0	1				TRUE
XPO6	XPO6	0.411319	0.0417403	0.841032	0.0193219	0.653579	0.733108	FALSE	1	0				TRUE
SUMO2	SUMO2	0.411327	0.010092	0.569867	0.81093	0.653588	0.733108	FALSE	1	0				TRUE
IRF8	IRF8	0.943025	-0.0235371	0.411346	-0.133105	0.653611	0.733108	FALSE	0	1				TRUE
SNX3	SNX3	0.875983	0.00393932	0.413424	0.272947	0.656043	0.735306	FALSE	0	1				TRUE
PAK1	PAK1	0.821207	-0.0707327	0.41379	-0.226707	0.65647	0.73552	FALSE	0	1				TRUE
LRSAM1	LRSAM1	0.414298	0.019957	0.500552	0.0546205	0.657064	0.735657	FALSE	1	0				TRUE
LAPTM4A	LAPTM4A	0.635861	-0.0387299	0.414567	-0.0550239	0.657378	0.735744	FALSE	0	1				TRUE
ZNF69	ZNF69	0.414885	-0.0571583	0.527887	-0.113807	0.657749	0.735895	FALSE	1	0				TRUE
TBPL1	TBPL1	0.709762	0.0554141	0.415252	0.0904182	0.658177	0.73611	FALSE	0	1				TRUE
TBCD	TBCD	0.415638	-0.123545	0.674992	-0.109831	0.658628	0.73635	FALSE	1	0				TRUE
MANBA	MANBA	0.416135	0.0610563	0.878128	0.0603245	0.659207	0.73664	FALSE	1	0				TRUE
CCNK	CCNK	0.738443	-0.0494568	0.416267	-0.185347	0.65936	0.73664	FALSE	0	1				TRUE
PSMD6	PSMD6	0.667131	0.0392653	0.41705	0.204407	0.660274	0.736998	FALSE	0	1				TRUE
CASP2	CASP2	0.941071	0.0114827	0.41714	0.150042	0.660379	0.736998	FALSE	0	1				TRUE
HBD	HBD	0.417894	-0.145689	0.689102	-0.595922	0.661258	0.737703	FALSE	1	0				TRUE
BRD2	BRD2	0.418171	-0.0442102	0.436945	-0.21656	0.661581	0.737799	FALSE	1	0				TRUE
RPUSD4	RPUSD4	0.858968	-0.0124529	0.423758	-0.166319	0.668071	0.742646	FALSE	0	1				TRUE
HSBP1	HSBP1	0.426408	0.0280612	0.607344	0.192929	0.671126	0.74551	FALSE	1	0				TRUE
PSMC3	PSMC3	0.427033	-0.0841093	0.505324	-0.140764	0.671844	0.746041	FALSE	1	0				TRUE
CNDP2	CNDP2	0.743568	-0.0355495	0.427955	-0.197788	0.672901	0.746417	FALSE	0	1				TRUE
NADSYN1	NADSYN1	0.66771	-0.0399485	0.4292	-0.176746	0.674327	0.746935	FALSE	0	1				TRUE
LMBRD1	LMBRD1	0.429748	0.0819081	0.74785	0.12499	0.674953	0.747363	FALSE	1	0				TRUE
NCOA3	NCOA3	0.647405	-0.00199028	0.431419	-0.265575	0.676859	0.749207	FALSE	0	1				TRUE
EFTUD2	EFTUD2	0.585508	-0.0632041	0.431859	-0.204441	0.67736	0.749497	FALSE	0	1				TRUE
NDUFV1	NDUFV1	0.432908	-0.0655096	0.642214	-0.0372805	0.678553	0.750511	FALSE	1	0				TRUE
E2F4	E2F4	0.51892	-0.0710406	0.436638	-0.0751284	0.682772	0.754414	FALSE	0	1				TRUE
PLCL2	PLCL2	0.825241	-0.0124243	0.438558	-0.161946	0.684933	0.756181	FALSE	0	1				TRUE
C18ORF55	C18ORF55	0.441495	0.0140037	0.502237	0.0456637	0.688223	0.759359	FALSE	1	0				TRUE
ZNF410	ZNF410	0.632857	0.030833	0.441922	0.02682	0.6887	0.759442	FALSE	0	1				TRUE
DHX15	DHX15	0.443721	0.0207353	0.78858	0.0917611	0.690705	0.760355	FALSE	1	0				TRUE
CCT2	CCT2	0.448474	0.0888868	0.517579	0.116126	0.695966	0.764655	FALSE	1	0				TRUE
CATSPER2	CATSPER2	0.710354	0.0399173	0.451818	0.141556	0.699646	0.767616	FALSE	0	1				TRUE
AP4B1	AP4B1	0.532788	-0.00711899	0.454566	-0.171074	0.702667	0.770388	FALSE	0	1				TRUE
COMMD9	COMMD9	0.455765	-0.0724079	0.524802	-0.148579	0.703984	0.77156	FALSE	1	0				TRUE
ZFP36L2	ZFP36L2	0.45721	-0.0943452	0.460358	-0.156764	0.705566	0.772051	FALSE	1	0				TRUE
PKNOX1	PKNOX1	0.537905	-0.184138	0.45789	-0.102796	0.706311	0.77221	FALSE	0	1				TRUE
GBP4	GBP4	0.459097	-0.0862555	0.725431	-0.0320229	0.707626	0.773256	FALSE	1	0				TRUE
CCDC23	CCDC23	0.49243	0.0766462	0.461049	0.233035	0.709745	0.774878	FALSE	0	1				TRUE
KIAA1147	KIAA1147	0.463674	0.105371	0.515498	0.0936688	0.71257	0.776666	FALSE	1	0				TRUE
ZC3HC1	ZC3HC1	0.463729	-0.0303171	0.732904	-0.0317117	0.712629	0.776666	FALSE	1	0				TRUE
TUFM	TUFM	0.464928	-0.19504	0.857027	-0.00201153	0.713912	0.777792	FALSE	1	0				TRUE
HCG4	HCG4	0.635142	-0.0383453	0.466494	-0.922397	0.715581	0.778866	FALSE	0	1				TRUE
PSMB3	PSMB3	0.468884	-0.159682	0.703246	-0.0621601	0.718119	0.781284	FALSE	1	0				TRUE
C1ORF85	C1ORF85	0.470606	-0.0869489	0.752699	-0.11316	0.719941	0.782258	FALSE	1	0				TRUE
GLS	GLS	0.86236	0.0922768	0.470739	0.0470758	0.720082	0.782258	FALSE	0	1				TRUE
MAP4K2	MAP4K2	0.511105	-0.0592123	0.471282	-0.0526132	0.720654	0.782403	FALSE	0	1				TRUE
DPYSL2	DPYSL2	0.473947	0.0431194	0.484827	0.293553	0.723459	0.784355	FALSE	1	0				TRUE
PSME2	PSME2	0.636719	-0.0268177	0.474894	-0.125342	0.724452	0.785159	FALSE	0	1				TRUE
MACF1	MACF1	0.708944	0.0583012	0.476188	0.835859	0.725806	0.786353	FALSE	0	1				TRUE
IARS2	IARS2	0.826667	0.0335672	0.479404	0.169166	0.729157	0.78916	FALSE	0	1				TRUE
GOLGA3	GOLGA3	0.615572	-0.0363749	0.483445	-0.201445	0.733342	0.792589	FALSE	0	1				TRUE
NDUFB6	NDUFB6	0.484827	-0.0391498	0.792395	-0.0345022	0.734767	0.793304	FALSE	1	0				TRUE
MAD2L2	MAD2L2	0.505594	-0.146279	0.48907	-0.0171014	0.73912	0.796644	FALSE	0	1				TRUE
RPL41	RPL41	0.489262	0.124021	0.9942	0.0178002	0.739316	0.796644	FALSE	1	0				TRUE
MAP2K1	MAP2K1	0.710965	-0.0473305	0.489338	-0.098786	0.739394	0.796644	FALSE	0	1				TRUE
PLCB2	PLCB2	0.493317	-0.110365	0.728006	-0.120183	0.743452	0.79991	FALSE	1	0				TRUE
NBPF3	NBPF3	0.770191	0.0440441	0.496836	0.276441	0.747018	0.802086	FALSE	0	1				TRUE
ZNF512	ZNF512	0.499595	-0.0092257	0.592587	-0.0779468	0.749791	0.803956	FALSE	1	0				TRUE
ACTR1B	ACTR1B	0.938583	-0.031293	0.502586	-0.0827903	0.752766	0.805553	FALSE	0	1				TRUE
KRT10	KRT10	0.694379	-0.0566674	0.50275	-0.0841148	0.752929	0.805553	FALSE	0	1				TRUE
DUSP3	DUSP3	0.50841	0.00852269	0.648823	0.154587	0.758493	0.809665	FALSE	1	0				TRUE
POMP	POMP	0.710819	0.0129653	0.510365	0.1164	0.760406	0.811151	FALSE	0	1				TRUE
ARRB2	ARRB2	0.59099	-0.134834	0.511511	-0.116326	0.761526	0.812068	FALSE	0	1				TRUE
C16ORF57	C16ORF57	0.513657	-0.0931584	0.565793	-0.0897487	0.763617	0.813742	FALSE	1	0				TRUE
CALM1	CALM1	0.514582	0.0251625	0.535788	0.0608201	0.764517	0.814144	FALSE	1	0				TRUE
ALPP	ALPP	0.516258	0.210587	0.538127	0.186303	0.766143	0.815439	FALSE	1	0				TRUE
STK25	STK25	0.521743	-0.0516708	0.516958	-0.177809	0.76682	0.815761	FALSE	0	1				TRUE
ARL16	ARL16	0.520501	0.0621972	0.697669	0.133617	0.770232	0.818831	FALSE	1	0				TRUE
KIAA0494	KIAA0494	0.943908	0.0297977	0.522569	0.0907565	0.772207	0.820127	FALSE	0	1				TRUE
DCTN3	DCTN3	0.522697	-0.0827418	0.793651	-0.031959	0.772329	0.820127	FALSE	1	0				TRUE
CD247	CD247	0.529231	-0.0577581	0.936936	-0.102359	0.778509	0.825156	FALSE	1	0				TRUE
ZYG11B	ZYG11B	0.529289	-0.082637	0.794543	-0.0976597	0.778564	0.825156	FALSE	1	0				TRUE
PSME1	PSME1	0.550678	-0.0516119	0.530535	-0.0250388	0.779734	0.826115	FALSE	0	1				TRUE
CHURC1	CHURC1	0.532769	0.108253	0.741004	0.0565158	0.781825	0.827974	FALSE	1	0				TRUE
SAFB2	SAFB2	0.533057	-0.0723597	0.854753	-0.104024	0.782094	0.827974	FALSE	1	0				TRUE
ANXA5	ANXA5	0.859436	-0.0252587	0.538496	-0.197826	0.787147	0.832076	FALSE	0	1				TRUE
DIABLO	DIABLO	0.539512	0.00544631	0.732263	0.235819	0.788083	0.832697	FALSE	1	0				TRUE
SUPT4H1	SUPT4H1	0.918459	-0.0106264	0.55237	-0.084217	0.799654	0.842923	FALSE	0	1				TRUE
C14ORF166	C14ORF166	0.553249	0.0909638	0.654943	0.175648	0.800435	0.843461	FALSE	1	0				TRUE
PRKRIR	PRKRIR	0.555691	0.124353	0.568404	0.0531719	0.802599	0.844599	FALSE	1	0				TRUE
SEC24C	SEC24C	0.558717	-0.0213177	0.995347	-0.0350259	0.80527	0.846924	FALSE	1	0				TRUE
COPS7A	COPS7A	0.772802	-0.0352748	0.55946	-0.128734	0.805923	0.847239	FALSE	0	1				TRUE
IRF1	IRF1	0.563849	-0.100836	0.831227	-0.0815138	0.809765	0.850703	FALSE	1	0				TRUE
MPHOSPH10	MPHOSPH10	0.708871	-0.0258246	0.569059	-0.131473	0.814285	0.854876	FALSE	0	1				TRUE
POLR2G	POLR2G	0.572017	-0.0321422	0.768399	-0.0840058	0.81683	0.856971	FALSE	1	0				TRUE
SPN	SPN	0.773343	-0.0430445	0.572489	-0.217574	0.817235	0.857107	FALSE	0	1				TRUE
MLLT6	MLLT6	0.79488	-0.0262686	0.579034	-0.242565	0.822788	0.862061	FALSE	0	1				TRUE
DHRS4	DHRS4	0.580471	-0.12262	0.904757	-0.0995517	0.823995	0.863035	FALSE	1	0				TRUE
SMG7	SMG7	0.742755	0.00843176	0.58304	0.110236	0.826141	0.864992	FALSE	0	1				TRUE
FAM126B	FAM126B	0.587426	-0.0271826	0.895049	-0.187784	0.829774	0.868213	FALSE	1	0				TRUE
LRRC47	LRRC47	0.621843	-0.0629313	0.588213	-0.0397176	0.830422	0.86832	FALSE	0	1				TRUE
DDT	DDT	0.588227	-0.0731002	0.92094	-0.0428116	0.830434	0.86832	FALSE	1	0				TRUE
TRAPPC2	TRAPPC2	0.589044	0.0531771	0.678181	0.214528	0.831105	0.868679	FALSE	1	0				TRUE
COMMD5	COMMD5	0.59465	-0.190279	0.618945	-0.00408255	0.83568	0.871277	FALSE	1	0				TRUE
PRIC285	PRIC285	0.594769	-0.110783	0.847994	-0.0974078	0.835777	0.871277	FALSE	1	0				TRUE
POLR1D	POLR1D	0.597077	-0.0779584	0.737808	-0.090732	0.837642	0.872345	FALSE	1	0				TRUE
ARPC4	ARPC4	0.597935	-0.0571963	0.71049	-0.157937	0.838331	0.872772	FALSE	1	0				TRUE
MTCH1	MTCH1	0.599276	-0.046091	0.955827	-0.0123565	0.839406	0.873599	FALSE	1	0				TRUE
IL13RA1	IL13RA1	0.601517	0.0240164	0.950292	0.107779	0.841192	0.875066	FALSE	1	0				TRUE
SLC38A1	SLC38A1	0.601749	0.0459928	0.983717	0.144736	0.841377	0.875066	FALSE	1	0				TRUE
B2M	B2M	0.602105	0.0549276	0.669933	0.0760916	0.841659	0.875067	FALSE	1	0				TRUE
SNW1	SNW1	0.603759	-0.0339788	0.869699	-0.0147555	0.842968	0.876135	FALSE	1	0				TRUE
TOPBP1	TOPBP1	0.678796	0.0454892	0.610901	0.0969761	0.848553	0.880473	FALSE	0	1				TRUE
TIMM23	TIMM23	0.783828	0.0419079	0.621051	0.21086	0.856371	0.886224	FALSE	0	1				TRUE
DHRS1	DHRS1	0.96496	-0.012427	0.623475	-0.167359	0.858212	0.887474	FALSE	0	1				TRUE
NUP88	NUP88	0.926259	0.0647469	0.623767	0.0741952	0.858432	0.887474	FALSE	0	1				TRUE
RPL7A	RPL7A	0.63418	-0.0653256	0.625191	-0.0088923	0.859507	0.887701	FALSE	0	1				TRUE
UBE3C	UBE3C	0.627628	0.0365196	0.759529	0.00996576	0.861335	0.889295	FALSE	1	0				TRUE
MTMR4	MTMR4	0.69925	0.0360878	0.630886	0.0677985	0.863762	0.890915	FALSE	0	1				TRUE
CKAP5	CKAP5	0.663804	0.00570177	0.633884	0.304595	0.865976	0.892608	FALSE	0	1				TRUE
AXIN1	AXIN1	0.641839	-0.151473	0.814589	-0.128726	0.871742	0.897365	FALSE	1	0				TRUE
SRXN1	SRXN1	0.64452	-0.0468304	0.918213	-0.0647211	0.873648	0.898774	FALSE	1	0				TRUE
IL2RB	IL2RB	0.651432	0.020303	0.977377	0.117608	0.87849	0.903118	FALSE	1	0				TRUE
EBNA1BP2	EBNA1BP2	0.652809	0.000302679	0.670469	0.00486321	0.879444	0.903801	FALSE	1	0				TRUE
MTRF1L	MTRF1L	0.762991	0.00282296	0.654826	0.121647	0.880836	0.904932	FALSE	0	1				TRUE
FAM20B	FAM20B	0.656806	0.0526255	0.721789	0.0668961	0.882195	0.906031	FALSE	1	0				TRUE
FDFT1	FDFT1	0.96298	-0.00910182	0.663705	-0.0171283	0.886877	0.909866	FALSE	0	1				TRUE
TRRAP	TRRAP	0.989058	0.0161484	0.664469	0.0999555	0.887389	0.909866	FALSE	0	1				TRUE
TSPAN14	TSPAN14	0.665529	-0.0496395	0.942555	-0.0686107	0.888098	0.910293	FALSE	1	0				TRUE
VAMP8	VAMP8	0.667374	-0.000856707	0.720346	-0.0910134	0.889327	0.910832	FALSE	1	0				TRUE
SERPINB6	SERPINB6	0.92459	-0.0261487	0.667635	-0.120395	0.8895	0.910832	FALSE	0	1				TRUE
ZNF544	ZNF544	0.940767	0.0160522	0.672687	0.145408	0.892826	0.913937	FALSE	0	1				TRUE
TMEM43	TMEM43	0.824198	-0.000589347	0.676974	-0.0303957	0.89561	0.916486	FALSE	0	1				TRUE
MICB	MICB	0.769474	-0.00959991	0.682912	-0.142569	0.8994	0.919982	FALSE	0	1				TRUE
TRMT1	TRMT1	0.947606	-0.0252585	0.687516	-0.112919	0.902281	0.922404	FALSE	0	1				TRUE
STRA13	STRA13	0.691594	-0.117947	0.776353	-0.0721383	0.904793	0.924062	FALSE	1	0				TRUE
PIM2	PIM2	0.703399	-0.0256236	0.852146	-0.113143	0.911904	0.930716	FALSE	1	0				TRUE
SLC25A3	SLC25A3	0.747878	-0.0319779	0.707961	-0.0479834	0.914601	0.932857	FALSE	0	1				TRUE
PRR13	PRR13	0.879241	-0.0384611	0.708995	-0.0159222	0.915208	0.933154	FALSE	0	1				TRUE
TM9SF4	TM9SF4	0.780932	-0.0132984	0.711073	-0.0546668	0.91642	0.933796	FALSE	0	1				TRUE
IFITM1	IFITM1	0.714669	-0.0824026	0.773701	-0.0896308	0.918496	0.9353	FALSE	1	0				TRUE
YTHDF2	YTHDF2	0.716519	0.00800958	0.986303	0.00409024	0.919552	0.935764	FALSE	1	0				TRUE
PABPN1	PABPN1	0.718313	0.0193538	0.89549	0.199213	0.920567	0.936491	FALSE	1	0				TRUE
YTHDF1	YTHDF1	0.859807	-0.0138597	0.724225	-0.062106	0.923867	0.938928	FALSE	0	1				TRUE
ACIN1	ACIN1	0.882383	-0.02481	0.727959	-0.251484	0.925913	0.940395	FALSE	0	1				TRUE
CHMP4A	CHMP4A	0.8099	-0.0304704	0.72958	-0.0704818	0.926793	0.9405	FALSE	0	1				TRUE
EIF5A	EIF5A	0.729818	-0.0843942	0.811029	-0.109647	0.926922	0.9405	FALSE	1	0				TRUE
CD33	CD33	0.735993	-0.0748386	0.743048	-0.0727414	0.930222	0.943541	FALSE	1	0				TRUE
CHKB	CHKB	0.74085	-0.0325088	0.875458	-0.631891	0.932768	0.945508	FALSE	1	0				TRUE
EID2B	EID2B	0.835006	0.0156495	0.746166	0.249055	0.935504	0.947974	FALSE	0	1				TRUE
TBC1D2B	TBC1D2B	0.905525	0.00644451	0.747585	0.272897	0.936225	0.948396	FALSE	0	1				TRUE
BAG5	BAG5	0.752346	0.0377918	0.777554	0.152881	0.938612	0.950413	FALSE	1	0				TRUE
PFKP	PFKP	0.999675	-0.0158521	0.752779	-0.142793	0.938827	0.950413	FALSE	0	1				TRUE
SLC25A28	SLC25A28	0.864084	-0.00247539	0.759916	-0.0220401	0.942306	0.953463	FALSE	0	1				TRUE
LRRFIP1	LRRFIP1	0.853466	-0.043712	0.761645	-0.0728564	0.943134	0.953844	FALSE	0	1				TRUE
D2HGDH	D2HGDH	0.766793	-0.035537	0.962969	-0.106267	0.945564	0.955682	FALSE	1	0				TRUE
PRKCH	PRKCH	0.769041	-0.0334686	0.908121	-0.0364645	0.946608	0.956427	FALSE	1	0				TRUE
RHOQ	RHOQ	0.9819	-0.00933984	0.77034	-0.028788	0.947207	0.956722	FALSE	0	1				TRUE
RNPEP	RNPEP	0.777691	-0.0883128	0.841576	-0.043254	0.950528	0.959455	FALSE	1	0				TRUE
SIN3A	SIN3A	0.969824	0.0202899	0.786687	0.0905407	0.954454	0.962794	FALSE	0	1				TRUE
TOP2B	TOP2B	0.79337	0.0518433	0.853449	0.0187252	0.95727	0.96501	FALSE	1	0				TRUE
WAC	WAC	0.796175	0.0238542	0.797939	0.372501	0.958423	0.965764	FALSE	1	0				TRUE
MAP1LC3B	MAP1LC3B	0.868867	0.00471999	0.7967	0.0178092	0.958637	0.965764	FALSE	0	1				TRUE
TJAP1	TJAP1	0.832326	-0.0193136	0.806867	-0.0586422	0.96267	0.968887	FALSE	0	1				TRUE
SUPT16H	SUPT16H	0.98458	0.0213537	0.83881	0.104833	0.974015	0.978409	FALSE	0	1				TRUE
DNAJA3	DNAJA3	0.963796	-0.0138824	0.847931	-0.0453785	0.97689	0.980034	FALSE	0	1				TRUE
XYLT2	XYLT2	0.978685	-0.0249139	0.852802	-0.0199364	0.978348	0.981181	FALSE	0	1				TRUE
RABEPK	RABEPK	0.97822	-0.00579639	0.890319	-0.0444461	0.988113	0.9897	FALSE	0	1				TRUE
POGK	POGK	0.898077	-0.01694	0.955656	-0.0651872	0.989644	0.990739	FALSE	1	0				TRUE
COPS3	COPS3	0.946467	0.0283788	0.89887	0.0403497	0.989786	0.990739	FALSE	0	1				TRUE
CCDC28A	CCDC28A	0.991913	0.00869119	0.905103	0.0268827	0.990818	0.991454	FALSE	0	1				TRUE
CNOT1	CNOT1	0.997056	0.0204335	0.914125	0.182436	0.992129	0.992447	FALSE	0	1				TRUE
EPB42	EPB42	1.53e-06	0.501251	0.381692	-0.155641	3.9e-06	0.00135092	FALSE	1	0				FALSE
SLC11A1	SLC11A1	1.93e-05	-0.591227	0.813587	0.124652	4.81e-05	0.00651637	FALSE	1	0				FALSE
TRAPPC5	TRAPPC5	2.02e-05	-0.697141	0.0732136	0.335099	5.02e-05	0.00651637	FALSE	1	0				FALSE
OXR1	OXR1	0.12708	0.335087	2.54e-05	-0.569973	6.3e-05	0.00785866	FALSE	0	1				FALSE
LAT	LAT	2.69e-05	-0.229533	0.297102	0.660332	6.66e-05	0.0079874	FALSE	1	0				FALSE
RBM38	RBM38	0.235409	-0.307723	3.28e-05	1.00723	8.11e-05	0.00867444	FALSE	0	1				FALSE
MIF	MIF	3.77e-05	-0.391323	0.870227	0.106721	9.3e-05	0.00935262	FALSE	1	0				FALSE
GIMAP5	GIMAP5	7.24e-05	-0.143658	0.103119	0.420206	0.0001773	0.0128522	FALSE	1	0				FALSE
CCDC53	CCDC53	0.0954507	0.159214	7.75e-05	-0.956897	0.000189598	0.0133772	FALSE	0	1				FALSE
OAS2	OAS2	0.150304	0.387172	7.89e-05	-0.716199	0.000193126	0.0133772	FALSE	0	1				FALSE
PRDM1	PRDM1	8.34e-05	0.309901	0.199014	-0.372675	0.000203827	0.0134914	FALSE	1	0				FALSE
PYCARD	PYCARD	8.8e-05	-0.584625	0.450874	0.274123	0.000214922	0.0134914	FALSE	1	0				FALSE
XPC	XPC	0.000102422	-0.17981	0.245561	0.0493248	0.0002498	0.0142475	FALSE	1	0				FALSE
GMFB	GMFB	0.378127	0.177677	0.000118125	-0.261079	0.000287569	0.014327	FALSE	0	1				FALSE
LRG1	LRG1	0.000120605	-0.124049	0.576354	0.159451	0.000293529	0.014327	FALSE	1	0				FALSE
SLC35A2	SLC35A2	0.200191	-0.118186	0.000169542	3.29084	0.000410741	0.0173183	FALSE	0	1				FALSE
MBNL3	MBNL3	0.000214643	-0.583198	0.664148	0.133806	0.000518248	0.0200284	FALSE	1	0				FALSE
KLF6	KLF6	0.707604	0.0131446	0.000233706	-1.3639	0.000563558	0.020666	FALSE	0	1				FALSE
CEBPD	CEBPD	0.000280357	-0.778522	0.516972	0.0691875	0.000674153	0.0216648	FALSE	1	0				FALSE
CCR7	CCR7	0.00030698	-0.29876	0.849344	0.13329	0.000737097	0.0232074	FALSE	1	0				FALSE
GRINA	GRINA	0.000346251	-0.364332	0.17407	0.330138	0.000829736	0.0254188	FALSE	1	0				FALSE
MAL	MAL	0.000361962	-0.254624	0.120505	0.998815	0.000866733	0.0255285	FALSE	1	0				FALSE
WDR45	WDR45	0.232783	-0.166443	0.000369885	2.60394	0.000885377	0.025553	FALSE	0	1				FALSE
TMEM17	TMEM17	0.622877	-0.0627641	0.000419019	0.26097	0.0010008	0.0273638	FALSE	0	1				FALSE
MYO1F	MYO1F	0.000489633	-0.241498	0.631826	0.0681632	0.00116618	0.0304568	FALSE	1	0				FALSE
CD14	CD14	0.000529102	-0.320881	0.176196	0.0804099	0.0012584	0.0321834	FALSE	1	0				FALSE
HERC5	HERC5	0.000534067	0.641056	0.326164	-0.264047	0.00126999	0.0321834	FALSE	1	0				FALSE
MKNK2	MKNK2	0.000569035	-0.240288	0.214786	0.504018	0.00135156	0.0328685	FALSE	1	0				FALSE
C5ORF4	C5ORF4	0.000581031	-0.36212	0.120324	0.349192	0.00137952	0.0328685	FALSE	1	0				FALSE
RPL38	RPL38	0.000612572	-0.0656191	0.522845	0.290829	0.00145298	0.033301	FALSE	1	0				FALSE
PANX2	PANX2	0.000668401	-0.947683	0.487033	0.106314	0.00158281	0.0354935	FALSE	1	0				FALSE
NELL2	NELL2	0.000756233	-0.326434	0.187653	0.556274	0.00178658	0.038672	FALSE	1	0				FALSE
CSDA	CSDA	0.000772698	-0.192348	0.25597	0.409344	0.00182472	0.0389566	FALSE	1	0				FALSE
RPS15	RPS15	0.00091451	-0.252351	0.718207	0.0220749	0.00215249	0.043567	FALSE	1	0				FALSE
RPL12	RPL12	0.000930287	-0.148405	0.768229	0.320374	0.00218888	0.0440177	FALSE	1	0				FALSE
ABCA1	ABCA1	0.000936756	0.292676	0.362169	-0.237361	0.0022038	0.0440336	FALSE	1	0				FALSE
GEMIN4	GEMIN4	0.000962181	-0.106921	0.530076	0.00240706	0.0022624	0.04431	FALSE	1	0				FALSE
ABLIM1	ABLIM1	0.00102438	-0.126487	0.917888	0.127704	0.00240561	0.0455116	FALSE	1	0				FALSE
C6ORF48	C6ORF48	0.00103422	0.00660736	0.134862	-0.11528	0.00242825	0.0455116	FALSE	1	0				FALSE
MT1X	MT1X	0.0010836	-0.177677	0.898073	0.0921962	0.00254177	0.0466041	FALSE	1	0				FALSE
[truncated: 1,119 more rows]
