# Supplementary material for: Glucose dysregulation in antipsychotic-naive first-episode psychosis: in silico exploration of gene expression signatures
Source: Transl Psychiatry. 2024 Jan 10;14:19. doi: 10.1038/s41398-023-02716-8 (PMC10781725; doi:10.1038/s41398-023-02716-8)
Supplement: Supplementary file 3 — Table S6 [file 41398_2023_2716_MOESM3_ESM.xlsx]

## Sheet: Table S6
Table S6. Full list of enriched clusters of biological processes for overlapping gene expression signatures between antipsychotic-naïve first episode psychosis and early dysgylcemia
GroupID	Category	Term	Description	LogP	Log(q-value)	InTerm_InList	Genes	Symbols
1_Summary	Reactome Gene Sets	R-HSA-140877	Formation of Fibrin Clot (Clotting Cascade)	-3.93325	0	4/5	2149,2162,2815,5547	F2R,F13A1,GP9,PRCP
1_Member	Reactome Gene Sets	R-HSA-140877	Formation of Fibrin Clot (Clotting Cascade)	-3.93325	0	4/5	2149,2162,2815,5547	F2R,F13A1,GP9,PRCP
1_Member	GO Biological Processes	GO:0072376	protein activation cascade	-3.4527	0	3/3	2162,2815,5547	F13A1,GP9,PRCP
2_Summary	GO Biological Processes	GO:0019217	regulation of fatty acid metabolic process	-3.4604	0	6/15	37,207,3553,5743,6622,58526,9612,2162,2353,3586,3687,3934,4609,706,1785,26580,2180,124935,8473,5552,8721,1495,2534,84433	ACADVL,AKT1,IL1B,PTGS2,SNCA,MID1IP1,NCOR2,F13A1,FOS,IL10,ITGAX,LCN2,MYC,TSPO,DNM2,BSCL2,ACSL1,SLC43A2,OGT,SRGN,EDF1,CTNNA1,FYN,CARD11
2_Member	GO Biological Processes	GO:0019217	regulation of fatty acid metabolic process	-3.4604	0	6/15	37,207,3553,5743,6622,58526	ACADVL,AKT1,IL1B,PTGS2,SNCA,MID1IP1
2_Member	GO Biological Processes	GO:0010565	regulation of cellular ketone metabolic process	-3.25286	0	7/22	37,207,3553,5743,6622,9612,58526	ACADVL,AKT1,IL1B,PTGS2,SNCA,NCOR2,MID1IP1
2_Member	Reactome Gene Sets	R-HSA-6785807	Interleukin-4 and Interleukin-13 signaling	-2.98938	0	9/38	207,2162,2353,3553,3586,3687,3934,4609,5743	AKT1,F13A1,FOS,IL1B,IL10,ITGAX,LCN2,MYC,PTGS2
2_Member	GO Biological Processes	GO:0045428	regulation of nitric oxide biosynthetic process	-2.58238	0	6/21	207,706,1785,3553,3586,5743	AKT1,TSPO,DNM2,IL1B,IL10,PTGS2
2_Member	GO Biological Processes	GO:0080164	regulation of nitric oxide metabolic process	-2.47014	0	6/22	207,706,1785,3553,3586,5743	AKT1,TSPO,DNM2,IL1B,IL10,PTGS2
2_Member	GO Biological Processes	GO:0042304	regulation of fatty acid biosynthetic process	-2.43382	0	4/10	37,3553,5743,58526	ACADVL,IL1B,PTGS2,MID1IP1
2_Member	GO Biological Processes	GO:0045723	positive regulation of fatty acid biosynthetic process	-2.22173	0	3/6	3553,5743,58526	IL1B,PTGS2,MID1IP1
2_Member	GO Biological Processes	GO:0050995	negative regulation of lipid catabolic process	-2.22173	0	3/6	207,3553,26580	AKT1,IL1B,BSCL2
2_Member	GO Biological Processes	GO:0032890	regulation of organic acid transport	-2.16418	0	5/18	207,2180,3553,6622,124935	AKT1,ACSL1,IL1B,SNCA,SLC43A2
2_Member	GO Biological Processes	GO:0045923	positive regulation of fatty acid metabolic process	-2.00188	0	3/7	3553,5743,58526	IL1B,PTGS2,MID1IP1
2_Member	GO Biological Processes	GO:0045429	positive regulation of nitric oxide biosynthetic process	-1.9753	0	4/13	207,1785,3553,5743	AKT1,DNM2,IL1B,PTGS2
2_Member	GO Biological Processes	GO:1904407	positive regulation of nitric oxide metabolic process	-1.9753	0	4/13	207,1785,3553,5743	AKT1,DNM2,IL1B,PTGS2
2_Member	GO Biological Processes	GO:0062013	positive regulation of small molecule metabolic process	-1.86435	0	5/21	207,3553,5743,6622,58526	AKT1,IL1B,PTGS2,SNCA,MID1IP1
2_Member	GO Biological Processes	GO:0046889	positive regulation of lipid biosynthetic process	-1.85357	0	4/14	207,3553,5743,58526	AKT1,IL1B,PTGS2,MID1IP1
2_Member	GO Biological Processes	GO:0046890	regulation of lipid biosynthetic process	-1.84764	0	6/29	37,207,706,3553,5743,58526	ACADVL,AKT1,TSPO,IL1B,PTGS2,MID1IP1
2_Member	GO Biological Processes	GO:0062012	regulation of small molecule metabolic process	-1.6681	0	9/59	37,207,706,3553,5743,6622,8473,9612,58526	ACADVL,AKT1,TSPO,IL1B,PTGS2,SNCA,OGT,NCOR2,MID1IP1
2_Member	GO Biological Processes	GO:2000191	regulation of fatty acid transport	-1.66778	0	3/9	207,2180,3553	AKT1,ACSL1,IL1B
2_Member	GO Biological Processes	GO:0051235	maintenance of location	-1.63416	0	7/41	207,706,3553,3586,3934,5552,26580	AKT1,TSPO,IL1B,IL10,LCN2,SRGN,BSCL2
2_Member	GO Biological Processes	GO:0019216	regulation of lipid metabolic process	-1.58156	0	9/61	37,207,706,3553,5743,6622,8721,26580,58526	ACADVL,AKT1,TSPO,IL1B,PTGS2,SNCA,EDF1,BSCL2,MID1IP1
2_Member	GO Biological Processes	GO:0045833	negative regulation of lipid metabolic process	-1.55023	0	4/17	37,207,3553,26580	ACADVL,AKT1,IL1B,BSCL2
2_Member	GO Biological Processes	GO:1901099	negative regulation of signal transduction in absence of ligand	-1.5358	0	3/10	207,1495,3553	AKT1,CTNNA1,IL1B
2_Member	GO Biological Processes	GO:2001240	negative regulation of extrinsic apoptotic signaling pathway in absence of ligand	-1.5358	0	3/10	207,1495,3553	AKT1,CTNNA1,IL1B
2_Member	GO Biological Processes	GO:0007249	I-kappaB kinase/NF-kappaB signaling	-1.38662	0	4/19	207,2534,3553,84433	AKT1,FYN,IL1B,CARD11
2_Member	GO Biological Processes	GO:0032768	regulation of monooxygenase activity	-1.31814	0	3/12	207,3553,6622	AKT1,IL1B,SNCA
2_Member	GO Biological Processes	GO:2001239	regulation of extrinsic apoptotic signaling pathway in absence of ligand	-1.31814	0	3/12	207,1495,3553	AKT1,CTNNA1,IL1B
3_Summary	GO Biological Processes	GO:0060251	regulation of glial cell proliferation	-2.86159	0	4/8	706,3553,5501,9921,7852,207,1495,3687,10509,22883,51393,58190,4609,6988,8451,56834	TSPO,IL1B,PPP1CC,RNF10,CXCR4,AKT1,CTNNA1,ITGAX,SEMA4B,CLSTN1,TRPV2,CTDSP1,MYC,TCTA,CUL4A,GPR137
3_Member	GO Biological Processes	GO:0060251	regulation of glial cell proliferation	-2.86159	0	4/8	706,3553,5501,9921	TSPO,IL1B,PPP1CC,RNF10
3_Member	GO Biological Processes	GO:0060252	positive regulation of glial cell proliferation	-2.49949	0	3/5	706,3553,5501	TSPO,IL1B,PPP1CC
3_Member	GO Biological Processes	GO:0014013	regulation of gliogenesis	-2.40598	0	5/16	706,3553,5501,7852,9921	TSPO,IL1B,PPP1CC,CXCR4,RNF10
3_Member	GO Biological Processes	GO:0051960	regulation of nervous system development	-2.38847	0	12/72	207,706,1495,3553,3687,5501,7852,9921,10509,22883,51393,58190	AKT1,TSPO,CTNNA1,IL1B,ITGAX,PPP1CC,CXCR4,RNF10,SEMA4B,CLSTN1,TRPV2,CTDSP1
3_Member	GO Biological Processes	GO:0010721	negative regulation of cell development	-2.12088	0	10/59	706,1495,3553,4609,6988,8451,9921,10509,56834,58190	TSPO,CTNNA1,IL1B,MYC,TCTA,CUL4A,RNF10,SEMA4B,GPR137,CTDSP1
3_Member	GO Biological Processes	GO:0050768	negative regulation of neurogenesis	-2.08468	0	6/26	706,1495,3553,9921,10509,58190	TSPO,CTNNA1,IL1B,RNF10,SEMA4B,CTDSP1
3_Member	GO Biological Processes	GO:0051961	negative regulation of nervous system development	-2.08468	0	6/26	706,1495,3553,9921,10509,58190	TSPO,CTNNA1,IL1B,RNF10,SEMA4B,CTDSP1
3_Member	GO Biological Processes	GO:0014015	positive regulation of gliogenesis	-1.85357	0	4/14	706,3553,5501,7852	TSPO,IL1B,PPP1CC,CXCR4
3_Member	GO Biological Processes	GO:0050767	regulation of neurogenesis	-1.42238	0	9/65	706,1495,3553,5501,7852,9921,10509,51393,58190	TSPO,CTNNA1,IL1B,PPP1CC,CXCR4,RNF10,SEMA4B,TRPV2,CTDSP1
4_Summary	GO Biological Processes	GO:0031111	negative regulation of microtubule polymerization or depolymerization	-2.63102	0	4/9	1859,6622,10300,58526,6249,1235,10432,57132,207,706,1785,57175,167227	DYRK1A,SNCA,KATNB1,MID1IP1,CLIP1,CCR6,RBM14,CHMP1B,AKT1,TSPO,DNM2,CORO1B,DCP2
4_Member	GO Biological Processes	GO:0031111	negative regulation of microtubule polymerization or depolymerization	-2.63102	0	4/9	1859,6622,10300,58526	DYRK1A,SNCA,KATNB1,MID1IP1
4_Member	GO Biological Processes	GO:0031110	regulation of microtubule polymerization or depolymerization	-1.77756	0	5/22	1859,6249,6622,10300,58526	DYRK1A,CLIP1,SNCA,KATNB1,MID1IP1
4_Member	GO Biological Processes	GO:0032886	regulation of microtubule-based process	-1.69435	0	8/49	1235,1859,6249,6622,10300,10432,57132,58526	CCR6,DYRK1A,CLIP1,SNCA,KATNB1,RBM14,CHMP1B,MID1IP1
4_Member	GO Biological Processes	GO:0010639	negative regulation of organelle organization	-1.36365	0	10/77	207,706,1785,1859,6622,10300,10432,57175,58526,167227	AKT1,TSPO,DNM2,DYRK1A,SNCA,KATNB1,RBM14,CORO1B,MID1IP1,DCP2
5_Summary	GO Biological Processes	GO:0048147	negative regulation of fibroblast proliferation	-2.63102	0	4/9	2010,4609,81857,84875,706,1460,1487,1495,2149,3437,3553,3586,5743,5920,7428,8334,8935,9921,57162	EMD,MYC,MED25,PARP10,TSPO,CSNK2B,CTBP1,CTNNA1,F2R,IFIT3,IL1B,IL10,PTGS2,PLAAT4,VHL,H2AC6,SKAP2,RNF10,PELI1
5_Member	GO Biological Processes	GO:0048147	negative regulation of fibroblast proliferation	-2.63102	0	4/9	2010,4609,81857,84875	EMD,MYC,MED25,PARP10
5_Member	GO Biological Processes	GO:0008285	negative regulation of cell population proliferation	-1.97896	0	19/153	706,1460,1487,1495,2010,2149,3437,3553,3586,4609,5743,5920,7428,8334,8935,9921,57162,81857,84875	TSPO,CSNK2B,CTBP1,CTNNA1,EMD,F2R,IFIT3,IL1B,IL10,MYC,PTGS2,PLAAT4,VHL,H2AC6,SKAP2,RNF10,PELI1,MED25,PARP10
5_Member	GO Biological Processes	GO:0048145	regulation of fibroblast proliferation	-1.74321	0	4/15	2010,4609,81857,84875	EMD,MYC,MED25,PARP10
6_Summary	GO Biological Processes	GO:0009895	negative regulation of catabolic process	-2.57594	0	15/96	207,706,1457,1982,2534,3553,3586,4904,6622,7428,8473,9101,9704,26580,51582,10362,84875,1453,4780,9978,10197,29116,6502,51588,57162,254170,22883	AKT1,TSPO,CSNK2A1,EIF4G2,FYN,IL1B,IL10,YBX1,SNCA,VHL,OGT,USP8,DHX34,BSCL2,AZIN1,HMG20B,PARP10,CSNK1D,NFE2L2,RBX1,PSME3,MYLIP,SKP2,PIAS4,PELI1,FBXO33,CLSTN1
6_Member	GO Biological Processes	GO:0009895	negative regulation of catabolic process	-2.57594	0	15/96	207,706,1457,1982,2534,3553,3586,4904,6622,7428,8473,9101,9704,26580,51582	AKT1,TSPO,CSNK2A1,EIF4G2,FYN,IL1B,IL10,YBX1,SNCA,VHL,OGT,USP8,DHX34,BSCL2,AZIN1
6_Member	GO Biological Processes	GO:0010507	negative regulation of autophagy	-2.08468	0	6/26	207,706,1982,3586,6622,7428	AKT1,TSPO,EIF4G2,IL10,SNCA,VHL
6_Member	GO Biological Processes	GO:1903321	negative regulation of protein modification by small protein conjugation or removal	-1.84764	0	6/29	207,706,2534,8473,10362,84875	AKT1,TSPO,FYN,OGT,HMG20B,PARP10
6_Member	GO Biological Processes	GO:0031330	negative regulation of cellular catabolic process	-1.54053	0	10/72	207,706,1457,1982,3586,4904,6622,7428,8473,9704	AKT1,TSPO,CSNK2A1,EIF4G2,IL10,YBX1,SNCA,VHL,OGT,DHX34
6_Member	GO Biological Processes	GO:0042176	regulation of protein catabolic process	-1.48314	0	14/116	207,1453,1457,2534,3553,3586,4780,6622,8473,9101,9978,10197,29116,51582	AKT1,CSNK1D,CSNK2A1,FYN,IL1B,IL10,NFE2L2,SNCA,OGT,USP8,RBX1,PSME3,MYLIP,AZIN1
6_Member	GO Biological Processes	GO:1903320	regulation of protein modification by small protein conjugation or removal	-1.48	0	11/84	207,706,2534,6502,8473,9978,10362,51588,57162,84875,254170	AKT1,TSPO,FYN,SKP2,OGT,RBX1,HMG20B,PIAS4,PELI1,PARP10,FBXO33
6_Member	GO Biological Processes	GO:0031397	negative regulation of protein ubiquitination	-1.41617	0	5/27	207,706,2534,8473,84875	AKT1,TSPO,FYN,OGT,PARP10
6_Member	GO Biological Processes	GO:0042177	negative regulation of protein catabolic process	-1.41426	0	6/36	2534,3586,6622,8473,9101,51582	FYN,IL10,SNCA,OGT,USP8,AZIN1
6_Member	GO Biological Processes	GO:0050807	regulation of synapse organization	-1.36288	0	6/37	207,2534,3586,6622,8473,22883	AKT1,FYN,IL10,SNCA,OGT,CLSTN1
6_Member	GO Biological Processes	GO:0051963	regulation of synapse assembly	-1.31814	0	3/12	6622,8473,22883	SNCA,OGT,CLSTN1
6_Member	GO Biological Processes	GO:0050803	regulation of synapse structure or activity	-1.31367	0	6/38	207,2534,3586,6622,8473,22883	AKT1,FYN,IL10,SNCA,OGT,CLSTN1
7_Summary	GO Biological Processes	GO:0006024	glycosaminoglycan biosynthetic process	-2.49949	0	3/5	3553,6482,56548,5973,10559	IL1B,ST3GAL1,CHST7,RENBP,SLC35A1
7_Member	GO Biological Processes	GO:0006024	glycosaminoglycan biosynthetic process	-2.49949	0	3/5	3553,6482,56548	IL1B,ST3GAL1,CHST7
7_Member	GO Biological Processes	GO:0006023	aminoglycan biosynthetic process	-2.22173	0	3/6	3553,6482,56548	IL1B,ST3GAL1,CHST7
7_Member	GO Biological Processes	GO:0006040	amino sugar metabolic process	-1.42033	0	3/11	5973,6482,56548	RENBP,ST3GAL1,CHST7
7_Member	Reactome Gene Sets	R-HSA-446193	Biosynthesis of the N-glycan precursor (dolichol lipid-linked oligosaccharide, LLO) and transfer to a nascent protein	-1.31814	0	3/12	5973,6482,10559	RENBP,ST3GAL1,SLC35A1
7_Member	Reactome Gene Sets	R-HSA-446219	Synthesis of substrates in N-glycan biosythesis	-1.31814	0	3/12	5973,6482,10559	RENBP,ST3GAL1,SLC35A1
8_Summary	Reactome Gene Sets	R-HSA-450604	KSRP (KHSRP) binds and destabilizes mRNA	-2.49949	0	3/5	207,51013,167227	AKT1,EXOSC1,DCP2
8_Member	Reactome Gene Sets	R-HSA-450604	KSRP (KHSRP) binds and destabilizes mRNA	-2.49949	0	3/5	207,51013,167227	AKT1,EXOSC1,DCP2
8_Member	Reactome Gene Sets	R-HSA-450385	Butyrate Response Factor 1 (BRF1) binds and destabilizes mRNA	-1.82086	0	3/8	207,51013,167227	AKT1,EXOSC1,DCP2
9_Summary	GO Biological Processes	GO:0006897	endocytosis	-2.43105	0	16/109	821,1453,1487,1785,2219,6622,9051,9107,9260,9522,11252,29887,55681,57403,132299,203228	CANX,CSNK1D,CTBP1,DNM2,FCN1,SNCA,PSTPIP1,MTMR6,PDLIM7,SCAMP1,PACSIN2,SNX10,SCYL2,RAB22A,OCIAD2,C9orf72
9_Member	GO Biological Processes	GO:0006897	endocytosis	-2.43105	0	16/109	821,1453,1487,1785,2219,6622,9051,9107,9260,9522,11252,29887,55681,57403,132299,203228	CANX,CSNK1D,CTBP1,DNM2,FCN1,SNCA,PSTPIP1,MTMR6,PDLIM7,SCAMP1,PACSIN2,SNX10,SCYL2,RAB22A,OCIAD2,C9orf72
9_Member	GO Biological Processes	GO:0048488	synaptic vesicle endocytosis	-2.26211	0	4/11	821,1487,1785,6622	CANX,CTBP1,DNM2,SNCA
9_Member	GO Biological Processes	GO:0036465	synaptic vesicle recycling	-2.11054	0	4/12	821,1487,1785,6622	CANX,CTBP1,DNM2,SNCA
9_Member	GO Biological Processes	GO:0140238	presynaptic endocytosis	-2.11054	0	4/12	821,1487,1785,6622	CANX,CTBP1,DNM2,SNCA
10_Summary	GO Biological Processes	GO:0051924	regulation of calcium ion transport	-2.40431	0	10/54	706,2149,2534,5743,6622,7852,11027,51393,79026,353514,207,1785	TSPO,F2R,FYN,PTGS2,SNCA,CXCR4,LILRA2,TRPV2,AHNAK,LILRA5,AKT1,DNM2
10_Member	GO Biological Processes	GO:0051924	regulation of calcium ion transport	-2.40431	0	10/54	706,2149,2534,5743,6622,7852,11027,51393,79026,353514	TSPO,F2R,FYN,PTGS2,SNCA,CXCR4,LILRA2,TRPV2,AHNAK,LILRA5
10_Member	GO Biological Processes	GO:0051928	positive regulation of calcium ion transport	-2.36489	0	6/23	706,2149,6622,11027,51393,353514	TSPO,F2R,SNCA,LILRA2,TRPV2,LILRA5
10_Member	GO Biological Processes	GO:0043270	positive regulation of monoatomic ion transport	-1.85248	0	8/46	207,706,1785,2149,6622,11027,51393,353514	AKT1,TSPO,DNM2,F2R,SNCA,LILRA2,TRPV2,LILRA5
10_Member	GO Biological Processes	GO:0010959	regulation of metal ion transport	-1.81195	0	12/85	207,706,1785,2149,2534,5743,6622,7852,11027,51393,79026,353514	AKT1,TSPO,DNM2,F2R,FYN,PTGS2,SNCA,CXCR4,LILRA2,TRPV2,AHNAK,LILRA5
11_Summary	GO Biological Processes	GO:0120162	positive regulation of cold-induced thermogenesis	-2.26594	0	6/24	2180,3934,7852,8473,26580,51393	ACSL1,LCN2,CXCR4,OGT,BSCL2,TRPV2
11_Member	GO Biological Processes	GO:0120162	positive regulation of cold-induced thermogenesis	-2.26594	0	6/24	2180,3934,7852,8473,26580,51393	ACSL1,LCN2,CXCR4,OGT,BSCL2,TRPV2
11_Member	GO Biological Processes	GO:0120161	regulation of cold-induced thermogenesis	-1.64429	0	6/32	2180,3934,7852,8473,26580,51393	ACSL1,LCN2,CXCR4,OGT,BSCL2,TRPV2
12_Summary	GO Biological Processes	GO:0009581	detection of external stimulus	-2.22173	0	3/6	2534,7852,9600,8815,11168,5743	FYN,CXCR4,PITPNM1,BANF1,PSIP1,PTGS2
12_Member	GO Biological Processes	GO:0009581	detection of external stimulus	-2.22173	0	3/6	2534,7852,9600	FYN,CXCR4,PITPNM1
12_Member	GO Biological Processes	GO:0009582	detection of abiotic stimulus	-2.22173	0	3/6	2534,7852,9600	FYN,CXCR4,PITPNM1
12_Member	Reactome Gene Sets	R-HSA-162594	Early Phase of HIV Life Cycle	-2.22173	0	3/6	7852,8815,11168	CXCR4,BANF1,PSIP1
12_Member	GO Biological Processes	GO:0019233	sensory perception of pain	-1.66778	0	3/9	2534,5743,7852	FYN,PTGS2,CXCR4
13_Summary	GO Biological Processes	GO:0035025	positive regulation of Rho protein signal transduction	-2.00188	0	3/7	2149,11214,50650,4780,7852	F2R,AKAP13,ARHGEF3,NFE2L2,CXCR4
13_Member	GO Biological Processes	GO:0035025	positive regulation of Rho protein signal transduction	-2.00188	0	3/7	2149,11214,50650	F2R,AKAP13,ARHGEF3
13_Member	GO Biological Processes	GO:0090303	positive regulation of wound healing	-1.5358	0	3/10	2149,4780,7852	F2R,NFE2L2,CXCR4
13_Member	GO Biological Processes	GO:1903036	positive regulation of response to wounding	-1.31814	0	3/12	2149,4780,7852	F2R,NFE2L2,CXCR4
14_Summary	GO Biological Processes	GO:0032446	protein modification by small protein conjugation	-1.94596	0	22/187	207,2534,4780,6502,7328,7428,7726,8451,9354,9921,9978,10362,23623,26994,29116,51588,56929,57162,64135,89122,197370,254170,821,23753,51439,57414,84164,9101,57132,84132,84640	AKT1,FYN,NFE2L2,SKP2,UBE2H,VHL,TRIM26,CUL4A,UBE4A,RNF10,RBX1,HMG20B,RUSC1,RNF11,MYLIP,PIAS4,FEM1C,PELI1,IFIH1,TRIM4,NSMCE1,FBXO33,CANX,SDF2L1,FAM8A1,RHBDD2,ASCC2,USP8,CHMP1B,USP42,USP38
14_Member	GO Biological Processes	GO:0032446	protein modification by small protein conjugation	-1.94596	0	22/187	207,2534,4780,6502,7328,7428,7726,8451,9354,9921,9978,10362,23623,26994,29116,51588,56929,57162,64135,89122,197370,254170	AKT1,FYN,NFE2L2,SKP2,UBE2H,VHL,TRIM26,CUL4A,UBE4A,RNF10,RBX1,HMG20B,RUSC1,RNF11,MYLIP,PIAS4,FEM1C,PELI1,IFIH1,TRIM4,NSMCE1,FBXO33
14_Member	GO Biological Processes	GO:0010498	proteasomal protein catabolic process	-1.65213	0	15/121	207,821,4780,6502,7328,8451,9354,9978,23753,51439,56929,57162,57414,84164,254170	AKT1,CANX,NFE2L2,SKP2,UBE2H,CUL4A,UBE4A,RBX1,SDF2L1,FAM8A1,FEM1C,PELI1,RHBDD2,ASCC2,FBXO33
14_Member	GO Biological Processes	GO:0016567	protein ubiquitination	-1.65186	0	19/165	207,2534,4780,6502,7328,7428,7726,8451,9354,9921,9978,23623,26994,29116,56929,57162,89122,197370,254170	AKT1,FYN,NFE2L2,SKP2,UBE2H,VHL,TRIM26,CUL4A,UBE4A,RNF10,RBX1,RUSC1,RNF11,MYLIP,FEM1C,PELI1,TRIM4,NSMCE1,FBXO33
14_Member	GO Biological Processes	GO:0006511	ubiquitin-dependent protein catabolic process	-1.56301	0	20/180	207,821,4780,6502,7328,8451,9101,9354,9978,26994,29116,51439,56929,57132,57162,57414,84132,84164,84640,254170	AKT1,CANX,NFE2L2,SKP2,UBE2H,CUL4A,USP8,UBE4A,RBX1,RNF11,MYLIP,FAM8A1,FEM1C,CHMP1B,PELI1,RHBDD2,USP42,ASCC2,USP38,FBXO33
14_Member	GO Biological Processes	GO:0043161	proteasome-mediated ubiquitin-dependent protein catabolic process	-1.51159	0	14/115	207,821,4780,6502,7328,8451,9354,9978,51439,56929,57162,57414,84164,254170	AKT1,CANX,NFE2L2,SKP2,UBE2H,CUL4A,UBE4A,RBX1,FAM8A1,FEM1C,PELI1,RHBDD2,ASCC2,FBXO33
14_Member	GO Biological Processes	GO:0019941	modification-dependent protein catabolic process	-1.45084	0	20/185	207,821,4780,6502,7328,8451,9101,9354,9978,26994,29116,51439,56929,57132,57162,57414,84132,84164,84640,254170	AKT1,CANX,NFE2L2,SKP2,UBE2H,CUL4A,USP8,UBE4A,RBX1,RNF11,MYLIP,FAM8A1,FEM1C,CHMP1B,PELI1,RHBDD2,USP42,ASCC2,USP38,FBXO33
14_Member	GO Biological Processes	GO:0043632	modification-dependent macromolecule catabolic process	-1.38688	0	20/188	207,821,4780,6502,7328,8451,9101,9354,9978,26994,29116,51439,56929,57132,57162,57414,84132,84164,84640,254170	AKT1,CANX,NFE2L2,SKP2,UBE2H,CUL4A,USP8,UBE4A,RBX1,RNF11,MYLIP,FAM8A1,FEM1C,CHMP1B,PELI1,RHBDD2,USP42,ASCC2,USP38,FBXO33
14_Member	GO Biological Processes	GO:0051603	proteolysis involved in protein catabolic process	-1.36112	0	21/201	207,821,4780,6502,7328,8451,9101,9354,9978,23753,26994,29116,51439,56929,57132,57162,57414,84132,84164,84640,254170	AKT1,CANX,NFE2L2,SKP2,UBE2H,CUL4A,USP8,UBE4A,RBX1,SDF2L1,RNF11,MYLIP,FAM8A1,FEM1C,CHMP1B,PELI1,RHBDD2,USP42,ASCC2,USP38,FBXO33
15_Summary	GO Biological Processes	GO:0006457	protein folding	-1.92079	0	10/63	821,1457,3337,3338,4820,7411,23753,53938,55898,81567	CANX,CSNK2A1,DNAJB1,DNAJC4,NKTR,VBP1,SDF2L1,PPIL3,UNC45A,TXNDC5
15_Member	GO Biological Processes	GO:0006457	protein folding	-1.92079	0	10/63	821,1457,3337,3338,4820,7411,23753,53938,55898,81567	CANX,CSNK2A1,DNAJB1,DNAJC4,NKTR,VBP1,SDF2L1,PPIL3,UNC45A,TXNDC5
16_Summary	GO Biological Processes	GO:0016925	protein sumoylation	-1.85357	0	4/14	10362,51588,64135,197370	HMG20B,PIAS4,IFIH1,NSMCE1
16_Member	GO Biological Processes	GO:0016925	protein sumoylation	-1.85357	0	4/14	10362,51588,64135,197370	HMG20B,PIAS4,IFIH1,NSMCE1
17_Summary	GO Biological Processes	GO:1902893	regulation of miRNA transcription	-1.85357	0	4/14	2353,3586,4609,9612,706,821,1495,4780,5743,10095,116151,2180,3553,6622,7852	FOS,IL10,MYC,NCOR2,TSPO,CANX,CTNNA1,NFE2L2,PTGS2,ARPC1B,FAM210B,ACSL1,IL1B,SNCA,CXCR4
17_Member	GO Biological Processes	GO:1902893	regulation of miRNA transcription	-1.85357	0	4/14	2353,3586,4609,9612	FOS,IL10,MYC,NCOR2
17_Member	GO Biological Processes	GO:0007568	aging	-1.68936	0	7/40	706,821,1495,2353,3586,4780,5743	TSPO,CANX,CTNNA1,FOS,IL10,NFE2L2,PTGS2
17_Member	GO Biological Processes	GO:0032355	response to estradiol	-1.54797	0	5/25	3586,5743,9612,10095,116151	IL10,PTGS2,NCOR2,ARPC1B,FAM210B
17_Member	GO Biological Processes	GO:2000628	regulation of miRNA metabolic process	-1.46522	0	4/18	2353,3586,4609,9612	FOS,IL10,MYC,NCOR2
17_Member	GO Biological Processes	GO:0009410	response to xenobiotic stimulus	-1.43181	0	10/75	706,2180,2353,3553,3586,4609,4780,5743,6622,7852	TSPO,ACSL1,FOS,IL1B,IL10,MYC,NFE2L2,PTGS2,SNCA,CXCR4
17_Member	GO Biological Processes	GO:1902895	positive regulation of miRNA transcription	-1.42033	0	3/11	2353,3586,4609	FOS,IL10,MYC
18_Summary	GO Biological Processes	GO:0046427	positive regulation of receptor signaling pathway via JAK-STAT	-1.85357	0	4/14	2149,3586,51379,132299,7428	F2R,IL10,CRLF3,OCIAD2,VHL
18_Member	GO Biological Processes	GO:0046427	positive regulation of receptor signaling pathway via JAK-STAT	-1.85357	0	4/14	2149,3586,51379,132299	F2R,IL10,CRLF3,OCIAD2
18_Member	GO Biological Processes	GO:1904894	positive regulation of receptor signaling pathway via STAT	-1.85357	0	4/14	2149,3586,51379,132299	F2R,IL10,CRLF3,OCIAD2
18_Member	GO Biological Processes	GO:0046425	regulation of receptor signaling pathway via JAK-STAT	-1.77756	0	5/22	2149,3586,7428,51379,132299	F2R,IL10,VHL,CRLF3,OCIAD2
18_Member	GO Biological Processes	GO:1904892	regulation of receptor signaling pathway via STAT	-1.77756	0	5/22	2149,3586,7428,51379,132299	F2R,IL10,VHL,CRLF3,OCIAD2
19_Summary	GO Biological Processes	GO:0009266	response to temperature stimulus	-1.85248	0	8/46	37,207,2353,3337,5743,7852,11168,51393,1457,1982,3021	ACADVL,AKT1,FOS,DNAJB1,PTGS2,CXCR4,PSIP1,TRPV2,CSNK2A1,EIF4G2,H3-3B
19_Member	GO Biological Processes	GO:0009266	response to temperature stimulus	-1.85248	0	8/46	37,207,2353,3337,5743,7852,11168,51393	ACADVL,AKT1,FOS,DNAJB1,PTGS2,CXCR4,PSIP1,TRPV2
19_Member	GO Biological Processes	GO:0030307	positive regulation of cell growth	-1.58278	0	6/33	207,1457,1982,3021,7852,51393	AKT1,CSNK2A1,EIF4G2,H3-3B,CXCR4,TRPV2
20_Summary	GO Biological Processes	GO:0046326	positive regulation of glucose import	-1.82086	0	3/8	207,4780,6041,1785,2149,2180,6622,51582,3553,5743,1460,5547,2353,4609,7428,2534,3586	AKT1,NFE2L2,RNASEL,DNM2,F2R,ACSL1,SNCA,AZIN1,IL1B,PTGS2,CSNK2B,PRCP,FOS,MYC,VHL,FYN,IL10
20_Member	GO Biological Processes	GO:0046326	positive regulation of glucose import	-1.82086	0	3/8	207,4780,6041	AKT1,NFE2L2,RNASEL
20_Member	GO Biological Processes	GO:0034764	positive regulation of transmembrane transport	-1.79797	0	8/47	207,1785,2149,2180,4780,6041,6622,51582	AKT1,DNM2,F2R,ACSL1,NFE2L2,RNASEL,SNCA,AZIN1
20_Member	GO Biological Processes	GO:0010827	regulation of glucose transmembrane transport	-1.74321	0	4/15	207,3553,4780,6041	AKT1,IL1B,NFE2L2,RNASEL
20_Member	GO Biological Processes	GO:0010828	positive regulation of glucose transmembrane transport	-1.66778	0	3/9	207,4780,6041	AKT1,NFE2L2,RNASEL
20_Member	GO Biological Processes	GO:0034405	response to fluid shear stress	-1.66778	0	3/9	207,4780,5743	AKT1,NFE2L2,PTGS2
20_Member	GO Biological Processes	GO:0043535	regulation of blood vessel endothelial cell migration	-1.48019	0	5/26	207,1460,4780,5547,5743	AKT1,CSNK2B,NFE2L2,PRCP,PTGS2
20_Member	GO Biological Processes	GO:0036294	cellular response to decreased oxygen levels	-1.46793	0	6/35	207,2353,4609,4780,5743,7428	AKT1,FOS,MYC,NFE2L2,PTGS2,VHL
20_Member	GO Biological Processes	GO:1903202	negative regulation of oxidative stress-induced cell death	-1.31371	0	4/20	207,2534,3586,4780	AKT1,FYN,IL10,NFE2L2
