# Supplementary material for: Glucose dysregulation in antipsychotic-naive first-episode psychosis: in silico exploration of gene expression signatures
Source: Transl Psychiatry. 2024 Jan 10;14:19. doi: 10.1038/s41398-023-02716-8 (PMC10781725; doi:10.1038/s41398-023-02716-8)
Supplement: Supplementary file 4 — Table S8 [file 41398_2023_2716_MOESM4_ESM.xlsx]

## Sheet: Table S8
Table S8. Genes predicting early dysglycemia status that were selected by the final fitted glmnet model. A larger absoluate value of beta indicates stronger prediction accuracy.
	GeneSymbol	beta
LILRA2	LILRA2	0.831483
PPIL3	PPIL3	0.751896
FYN	FYN	0.652427
RUSC1	RUSC1	-0.63864
LCN2	LCN2	0.604997
PACSIN2	PACSIN2	-0.59635
GALC	GALC	0.563323
CHST7	CHST7	-0.53848
TRIM26	TRIM26	-0.48647
SDF2L1	SDF2L1	-0.44715
RAP2C	RAP2C	-0.42947
TSPAN5	TSPAN5	0.425293
AK2	AK2	-0.39444
RNF10	RNF10	0.380318
CSNK1D	CSNK1D	0.362657
SIPA1L3	SIPA1L3	-0.35842
VRK3	VRK3	0.336775
RBX1	RBX1	0.330953
COX17	COX17	-0.3222
FYTTD1	FYTTD1	0.304843
FLT3LG	FLT3LG	-0.29614
RNASEL	RNASEL	0.292172
LFNG	LFNG	0.291508
CCDC90B	CCDC90B	-0.28001
FBL	FBL	0.275544
MTMR6	MTMR6	0.272996
SLC39A3	SLC39A3	-0.26274
GMEB2	GMEB2	0.247667
ECH1	ECH1	-0.24594
SH2D3C	SH2D3C	-0.23722
FAM89B	FAM89B	-0.23168
PEX16	PEX16	-0.22553
BANF1	BANF1	-0.21978
CLPTM1	CLPTM1	0.208327
MYLIP	MYLIP	-0.2071
ARHGEF3	ARHGEF3	-0.20641
USP8	USP8	0.203485
BLVRB	BLVRB	0.200033
TSPAN33	TSPAN33	0.181439
CARD11	CARD11	-0.18038
CTSD	CTSD	0.179147
HIST1H2AC	HIST1H2AC	0.171609
RPL23AP7	RPL23AP7	0.169225
LYL1	LYL1	0.167251
SRGN	SRGN	-0.16194
CLDND1	CLDND1	-0.15723
RBM14	RBM14	-0.15546
MYL4	MYL4	0.151153
SENP7	SENP7	0.150012
GPR137	GPR137	0.139864
FBXO33	FBXO33	0.137942
HCFC1R1	HCFC1R1	-0.13642
NT5C2	NT5C2	-0.13628
SMU1	SMU1	-0.12703
ACSL1	ACSL1	0.119766
JMJD1C	JMJD1C	0.118833
PARP10	PARP10	0.107758
PCMTD1	PCMTD1	-0.10586
FAM8A1	FAM8A1	0.096316
CUL4A	CUL4A	0.093274
NHP2L1	NHP2L1	-0.08737
PSTPIP1	PSTPIP1	-0.0859
TMC6	TMC6	-0.08289
FCN1	FCN1	-0.08057
EMD	EMD	0.078914
CRLF3	CRLF3	0.071385
CDIPT	CDIPT	0.070953
CNN2	CNN2	0.069626
MON2	MON2	-0.05202
MYC	MYC	0.047111
RENBP	RENBP	-0.04689
APBB3	APBB3	-0.04586
TRPV2	TRPV2	-0.04309
CTNNA1	CTNNA1	-0.04136
ANKRD10	ANKRD10	0.033431
PSME3	PSME3	-0.02968
IL10	IL10	-0.02555
TMED7	TMED7	0.020365
NSMCE1	NSMCE1	-0.01232
EPSTI1	EPSTI1	-0.0119
SSR1	SSR1	0.011418
CD37	CD37	-0.00929
SAMD9	SAMD9	-0.0087
DEFA1	DEFA1	-0.00671
FBXO7	FBXO7	0.006077
FEM1C	FEM1C	0.005379
IL1B	IL1B	-0.00301
SLC35A1	SLC35A1	-0.00093
AHNAK	AHNAK	0
AKAP13	AKAP13	0
APPBP2	APPBP2	0
APRT	APRT	0
ASCC2	ASCC2	0
ATP5D	ATP5D	0
BASP1	BASP1	0
BCLAF1	BCLAF1	0
BSCL2	BSCL2	0
BTAF1	BTAF1	0
CANX	CANX	0
CCDC59	CCDC59	0
CHMP1B	CHMP1B	0
CLIP1	CLIP1	0
CNOT8	CNOT8	0
COPE	COPE	0
COX4I1	COX4I1	0
CSNK2B	CSNK2B	0
CUEDC2	CUEDC2	0
DCP2	DCP2	0
DEFA3	DEFA3	0
DHX34	DHX34	0
DMTF1	DMTF1	0
DNAJB1	DNAJB1	0
DNAJC4	DNAJC4	0
DNAL4	DNAL4	0
DNM2	DNM2	0
DUSP1	DUSP1	0
EDF1	EDF1	0
EEF2	EEF2	0
EHD1	EHD1	0
EXOSC1	EXOSC1	0
F13A1	F13A1	0
F2R	F2R	0
FAM100B	FAM100B	0
FASN	FASN	0
FAU	FAU	0
FOS	FOS	0
GMPR	GMPR	0
GP9	GP9	0
GYPC	GYPC	0
H3F3B	H3F3B	0
HMG20B	HMG20B	0
HSPB1	HSPB1	0
ICAM2	ICAM2	0
IFIH1	IFIH1	0
IFITM2	IFITM2	0
ITGA5	ITGA5	0
ITGAX	ITGAX	0
KATNB1	KATNB1	0
LILRA5	LILRA5	0
MED25	MED25	0
MID1IP1	MID1IP1	0
MORF4L1	MORF4L1	0
MOSPD3	MOSPD3	0
MSRB2	MSRB2	0
NDUFA8	NDUFA8	0
NFE2L2	NFE2L2	0
NISCH	NISCH	0
NKTR	NKTR	0
NSMAF	NSMAF	0
OBFC2A	OBFC2A	0
OCIAD2	OCIAD2	0
OGT	OGT	0
PAK2	PAK2	0
PELI1	PELI1	0
PHF5A	PHF5A	0
PIAS4	PIAS4	0
PIK3AP1	PIK3AP1	0
PITPNM1	PITPNM1	0
POLR2C	POLR2C	0
PPP1CC	PPP1CC	0
PPP1R2	PPP1R2	0
PRCP	PRCP	0
PTGS2	PTGS2	0
PTPN12	PTPN12	0
RAB22A	RAB22A	0
RANBP3	RANBP3	0
RARRES3	RARRES3	0
REEP5	REEP5	0
RFXANK	RFXANK	0
RHBDD2	RHBDD2	0
RNMT	RNMT	0
RPL27	RPL27	0
RPS10	RPS10	0
SCYL2	SCYL2	0
SERTAD1	SERTAD1	0
SETDB2	SETDB2	0
SF3A2	SF3A2	0
SKAP2	SKAP2	0
SLC30A9	SLC30A9	0
SLC35A4	SLC35A4	0
SLC43A2	SLC43A2	0
SLFN11	SLFN11	0
SNCA	SNCA	0
SNX10	SNX10	0
SS18L2	SS18L2	0
SSU72	SSU72	0
STX10	STX10	0
TCTA	TCTA	0
TM2D1	TM2D1	0
TRIM4	TRIM4	0
TSPO	TSPO	0
UBE4A	UBE4A	0
UBLCP1	UBLCP1	0
USP38	USP38	0
USP42	USP42	0
VBP1	VBP1	0
XAB2	XAB2	0
YBX1	YBX1	0
YIPF3	YIPF3	0
YWHAG	YWHAG	0
ZBED5	ZBED5	0
ZNF143	ZNF143	0
ZNF217	ZNF217	0
