# Supplementary material for: Glucose dysregulation in antipsychotic-naive first-episode psychosis: in silico exploration of gene expression signatures
Source: Transl Psychiatry. 2024 Jan 10;14:19. doi: 10.1038/s41398-023-02716-8 (PMC10781725; doi:10.1038/s41398-023-02716-8)
Supplement: Supplementary file 5 — Table S9 [file 41398_2023_2716_MOESM5_ESM.xlsx]

## Sheet: Table S9
Table S9. Mean decrease in Gini coefficient for each gene from the random forest plot. Higher mean decrease in Gini coefficient indicates higher importance of the gene in the model.
	MeanDecreaseGini
COX4I1	2.1809
LILRA2	1.0035
CRLF3	0.945929
TRIM26	0.93763
EPSTI1	0.782311
F13A1	0.746323
PCMTD1	0.735835
SH2D3C	0.702731
FYN	0.640661
CCDC90B	0.634364
LCN2	0.560731
GALC	0.556706
LFNG	0.543371
TMC6	0.540066
MYC	0.52036
FYTTD1	0.489363
IL10	0.48736
HCFC1R1	0.480431
COX17	0.477114
OCIAD2	0.468779
SNCA	0.455242
RUSC1	0.45145
VBP1	0.433546
FAM8A1	0.396155
FAM100B	0.394934
RNF10	0.382522
CHST7	0.378541
FLT3LG	0.373429
NSMCE1	0.352091
PSME3	0.347228
IFIH1	0.346374
EDF1	0.333462
TM2D1	0.331722
TSPAN5	0.325471
SDF2L1	0.317491
F2R	0.316054
FBXO33	0.308858
RPL23AP7	0.305579
CD37	0.302517
CCDC59	0.302279
LYL1	0.298416
TSPAN33	0.293994
APRT	0.292592
FAU	0.288835
DNM2	0.286834
PTGS2	0.283364
SF3A2	0.279305
BLVRB	0.268965
ANKRD10	0.266093
AK2	0.259342
FBL	0.256047
MTMR6	0.248914
OBFC2A	0.238187
CLDND1	0.236753
MOSPD3	0.233851
NISCH	0.232608
USP8	0.232256
RBM14	0.229714
FOS	0.225658
CTSD	0.220753
PPIL3	0.213006
DNAJC4	0.212627
ZNF217	0.211051
TCTA	0.203875
NKTR	0.203589
SLC39A3	0.20192
JMJD1C	0.196569
MSRB2	0.186168
IL1B	0.186149
PACSIN2	0.184459
HIST1H2AC	0.180264
CSNK1D	0.176541
BANF1	0.174424
ITGAX	0.174124
SS18L2	0.167997
SMU1	0.167293
RAP2C	0.16046
HSPB1	0.159195
BSCL2	0.157621
TRPV2	0.153994
PITPNM1	0.151364
CNOT8	0.146724
USP42	0.145945
PTPN12	0.145057
SKAP2	0.141503
CHMP1B	0.141411
DHX34	0.136181
PIAS4	0.135411
TSPO	0.134156
PIK3AP1	0.133976
MED25	0.130531
YIPF3	0.128161
CUEDC2	0.127347
MYLIP	0.126988
PPP1CC	0.125692
GPR137	0.124712
SLFN11	0.124148
PARP10	0.12346
RARRES3	0.120584
YBX1	0.12037
RNASEL	0.119731
RAB22A	0.119402
PAK2	0.11886
DNAL4	0.118594
SETDB2	0.115473
TRIM4	0.113045
UBLCP1	0.112264
CSNK2B	0.111748
ICAM2	0.111353
H3F3B	0.110384
MYL4	0.109246
CANX	0.108222
AHNAK	0.107169
YWHAG	0.107121
CTNNA1	0.106812
APBB3	0.105617
TMED7	0.102724
SCYL2	0.100909
DCP2	0.100101
ECH1	0.099686
PSTPIP1	0.098963
FASN	0.096439
APPBP2	0.096261
CLPTM1	0.091667
CUL4A	0.090777
CDIPT	0.090525
MORF4L1	0.089872
SERTAD1	0.087612
POLR2C	0.086249
GMPR	0.086083
EMD	0.085218
EEF2	0.084619
FCN1	0.084147
SIPA1L3	0.082837
IFITM2	0.082147
VRK3	0.081544
PEX16	0.080667
SLC30A9	0.079946
NT5C2	0.079649
RBX1	0.078952
SLC35A4	0.078778
EXOSC1	0.076453
OGT	0.075739
EHD1	0.07514
RENBP	0.075012
PPP1R2	0.074074
NFE2L2	0.072143
FAM89B	0.071444
KATNB1	0.070994
ASCC2	0.070493
PELI1	0.06577
COPE	0.064533
RANBP3	0.064429
RPS10	0.06381
PHF5A	0.063304
SNX10	0.062222
HMG20B	0.058667
ATP5D	0.056
CARD11	0.056
NHP2L1	0.055111
FBXO7	0.053508
GYPC	0.0535
RPL27	0.053077
BTAF1	0.051421
BASP1	0.048
SAMD9	0.045455
SLC35A1	0.044444
ACSL1	0.042112
DEFA1	0.04097
GP9	0.0405
SSU72	0.039877
SENP7	0.039706
RHBDD2	0.038333
REEP5	0.037724
ITGA5	0.037667
LILRA5	0.036923
XAB2	0.035789
GMEB2	0.033088
CLIP1	0.0325
ARHGEF3	0.02953
SSR1	0.026667
DEFA3	0.024167
PRCP	0.024
SRGN	0.019412
FEM1C	0.01931
NDUFA8	0.019167
RFXANK	0.019
USP38	0.019
MON2	0.01875
BCLAF1	0.018023
DUSP1	0.016667
RNMT	0.016667
ZBED5	0.016
AKAP13	0.015
ZNF143	0.013333
MID1IP1	0.01
UBE4A	0.009524
CNN2	0
DMTF1	0
DNAJB1	0
NSMAF	0
SLC43A2	0
STX10	0
